# Supplementary material for: Multi-omics analyses of cognitive traits and psychiatric disorders highlight brain-dependent mechanisms
Source: Hum Mol Genet. 2021 Jan 22;32(6):885–96. doi: 10.1093/hmg/ddab016 (PMC9990996; doi:10.1093/hmg/ddab016)
Supplement: Supplementary_Table_ddab016 [file supplementary_table_ddab016.xlsx]

## Sheet: Supplementary Table 1
Supplementary Table1. KoGES codes used to define phenotypes. The first three letters in KoGES codes represent which cohort the question was asked. AS, CT, and NC means CAVAS cohort, HEXA cohort, and community-based cohort, respectively. The Korean words used for mapping values of ​KoGES codes were shown as it was originally in the data without translation. The translation of Korean words can be f…
KoGES code	Question (translated to English)	Mapping	Category	Phenotype name	Note
NC1_CA_NA1	What is the name of the cancer you have been diagnosed with?	contains 위 -> case	Cancer	Stomach cancer	"위" means stomach
NC1_CA_NA2	What is the name of the cancer you have been diagnosed with?	contains 위 -> case	Cancer	Stomach cancer	"위" means stomach
NC1_CA1NA	What is the name of the malignant tumor you have been diagnosed with?	contains 위 -> case	Cancer	Stomach cancer	"위" means stomach
NC1_CA2NA	What is the name of the malignant tumor you have been diagnosed with?	contains 위 -> case	Cancer	Stomach cancer	"위" means stomach
NC1_CA3NA	What is the name of the malignant tumor you have been diagnosed with?	contains 위 -> case	Cancer	Stomach cancer	"위" means stomach
CT1_CA1SP	What is the name of the malignant tumor you have been diagnosed with? 1: stomach cancer, 2: liver cancer, 3: colorectal cancer, 4: breast cancer, 5: cervical cancer, 6: lung cancer, 7: thyroid cancer, 8: prostate cancer, 9: Bladder cancer, 10: Other (duplicate response, undetermined, not malignant)	1 -> case	Cancer	Stomach cancer
CT1_CA2SP	What is the name of the malignant tumor you have been diagnosed with? 1: stomach cancer, 2: liver cancer, 3: colorectal cancer, 4: breast cancer, 5: cervical cancer, 6: lung cancer, 7: thyroid cancer, 8: prostate cancer, 9: Bladder cancer, 10: Other (duplicate response, undetermined, not malignant)	1 -> case	Cancer	Stomach cancer
CT1_CA3SP	What is the name of the malignant tumor you have been diagnosed with? 1: stomach cancer, 2: liver cancer, 3: colorectal cancer, 4: breast cancer, 5: cervical cancer, 6: lung cancer, 7: thyroid cancer, 8: prostate cancer, 9: Bladder cancer, 10: Other (duplicate response, undetermined, not malignant)	1 -> case	Cancer	Stomach cancer
AS1_PDTOTCA1NA	What is the name of the tumor you have been diagnosed with?	contains 위 -> case	Cancer	Stomach cancer	"위" means stomach
AS1_TRTTOTCA1NA	What is the name of the tumor you have been treated for?	contains 위 -> case	Cancer	Stomach cancer	"위" means stomach
NC1_CA_NA1	What is the name of the cancer you have been diagnosed with?	contains 간 -> case	Cancer	Liver cancer	"간" means stomach
NC1_CA_NA2	What is the name of the cancer you have been diagnosed with?	contains 간 -> case	Cancer	Liver cancer	"간" means stomach
NC1_CA1NA	What is the name of the malignant tumor you have been diagnosed with?	contains 간 -> case	Cancer	Liver cancer	"간" means stomach
NC1_CA2NA	What is the name of the malignant tumor you have been diagnosed with?	contains 간 -> case	Cancer	Liver cancer	"간" means stomach
NC1_CA3NA	What is the name of the malignant tumor you have been diagnosed with?	contains 간 -> case	Cancer	Liver cancer	"간" means stomach
CT1_CA1SP	What is the name of the malignant tumor you have been diagnosed with? 1: stomach cancer, 2: liver cancer, 3: colorectal cancer, 4: breast cancer, 5: cervical cancer, 6: lung cancer, 7: thyroid cancer, 8: prostate cancer, 9: Bladder cancer, 10: Other (duplicate response, undetermined, not malignant)	2 -> case	Cancer	Liver cancer
CT1_CA2SP	What is the name of the malignant tumor you have been diagnosed with? 1: stomach cancer, 2: liver cancer, 3: colorectal cancer, 4: breast cancer, 5: cervical cancer, 6: lung cancer, 7: thyroid cancer, 8: prostate cancer, 9: Bladder cancer, 10: Other (duplicate response, undetermined, not malignant)	2 -> case	Cancer	Liver cancer
CT1_CA3SP	What is the name of the malignant tumor you have been diagnosed with? 1: stomach cancer, 2: liver cancer, 3: colorectal cancer, 4: breast cancer, 5: cervical cancer, 6: lung cancer, 7: thyroid cancer, 8: prostate cancer, 9: Bladder cancer, 10: Other (duplicate response, undetermined, not malignant)	2 -> case	Cancer	Liver cancer
AS1_PDTOTCA1NA	What is the name of the tumor you have been diagnosed with?	contains 간 -> case	Cancer	Liver cancer	"간" means stomach
AS1_TRTTOTCA1NA	What is the name of the tumor you have been treated for?	contains 간 -> case	Cancer	Liver cancer	"간" means stomach
NC1_CA_NA1	What is the name of the cancer you have been diagnosed with?	contains 대장 -> case	Cancer	Colorectal cancer	"대장" means colon
NC1_CA_NA2	What is the name of the cancer you have been diagnosed with?	contains 대장 -> case	Cancer	Colorectal cancer	"대장" means colon
NC1_CA1NA	What is the name of the malignant tumor you have been diagnosed with?	contains 대장 -> case	Cancer	Colorectal cancer	"대장" means colon
NC1_CA2NA	What is the name of the malignant tumor you have been diagnosed with?	contains 대장 -> case	Cancer	Colorectal cancer	"대장" means colon
NC1_CA3NA	What is the name of the malignant tumor you have been diagnosed with?	contains 대장 -> case	Cancer	Colorectal cancer	"대장" means colon
CT1_CA1SP	What is the name of the malignant tumor you have been diagnosed with? 1: stomach cancer, 2: liver cancer, 3: colorectal cancer, 4: breast cancer, 5: cervical cancer, 6: lung cancer, 7: thyroid cancer, 8: prostate cancer, 9: Bladder cancer, 10: Other (duplicate response, undetermined, not malignant)	3 -> case	Cancer	Colorectal cancer
CT1_CA2SP	What is the name of the malignant tumor you have been diagnosed with? 1: stomach cancer, 2: liver cancer, 3: colorectal cancer, 4: breast cancer, 5: cervical cancer, 6: lung cancer, 7: thyroid cancer, 8: prostate cancer, 9: Bladder cancer, 10: Other (duplicate response, undetermined, not malignant)	3 -> case	Cancer	Colorectal cancer
CT1_CA3SP	What is the name of the malignant tumor you have been diagnosed with? 1: stomach cancer, 2: liver cancer, 3: colorectal cancer, 4: breast cancer, 5: cervical cancer, 6: lung cancer, 7: thyroid cancer, 8: prostate cancer, 9: Bladder cancer, 10: Other (duplicate response, undetermined, not malignant)	3 -> case	Cancer	Colorectal cancer
AS1_PDTOTCA1NA	What is the name of the tumor you have been diagnosed with?	contains 대장 -> case	Cancer	Colorectal cancer	"대장" means colon
AS1_TRTTOTCA1NA	What is the name of the tumor you have been treated for?	contains 대장 -> case	Cancer	Colorectal cancer	"대장" means colon
NC1_CA_NA1	What is the name of the cancer you have been diagnosed with?	contains 유방 -> case	Cancer	Breast cancer	"유방" means breast
NC1_CA_NA2	What is the name of the cancer you have been diagnosed with?	contains 유방 -> case	Cancer	Breast cancer	"유방" means breast
NC1_CA1NA	What is the name of the malignant tumor you have been diagnosed with?	contains 유방 -> case	Cancer	Breast cancer	"유방" means breast
NC1_CA2NA	What is the name of the malignant tumor you have been diagnosed with?	contains 유방 -> case	Cancer	Breast cancer	"유방" means breast
NC1_CA3NA	What is the name of the malignant tumor you have been diagnosed with?	contains 유방 -> case	Cancer	Breast cancer	"유방" means breast
CT1_CA1SP	What is the name of the malignant tumor you have been diagnosed with? 1: stomach cancer, 2: liver cancer, 3: colorectal cancer, 4: breast cancer, 5: cervical cancer, 6: lung cancer, 7: thyroid cancer, 8: prostate cancer, 9: Bladder cancer, 10: Other (duplicate response, undetermined, not malignant)	4 -> case	Cancer	Breast cancer
CT1_CA2SP	What is the name of the malignant tumor you have been diagnosed with? 1: stomach cancer, 2: liver cancer, 3: colorectal cancer, 4: breast cancer, 5: cervical cancer, 6: lung cancer, 7: thyroid cancer, 8: prostate cancer, 9: Bladder cancer, 10: Other (duplicate response, undetermined, not malignant)	4 -> case	Cancer	Breast cancer
CT1_CA3SP	What is the name of the malignant tumor you have been diagnosed with? 1: stomach cancer, 2: liver cancer, 3: colorectal cancer, 4: breast cancer, 5: cervical cancer, 6: lung cancer, 7: thyroid cancer, 8: prostate cancer, 9: Bladder cancer, 10: Other (duplicate response, undetermined, not malignant)	4 -> case	Cancer	Breast cancer
AS1_PDTOTCA1NA	What is the name of the tumor you have been diagnosed with?	contains 유방 -> case	Cancer	Breast cancer	"유방" means breast
AS1_TRTTOTCA1NA	What is the name of the tumor you have been treated for?	contains 유방 -> case	Cancer	Breast cancer	"유방" means breast
AS1_BRCA	Have you ever had breast cancer surgery? 1: no, 2: yes	2 -> case	Cancer	Breast cancer
NC1_CA_NA1	What is the name of the cancer you have been diagnosed with?	contains 자궁경부 -> case	Cancer	Cervical cancer	"자궁경부" means cervix
NC1_CA_NA2	What is the name of the cancer you have been diagnosed with?	contains 자궁경부 -> case	Cancer	Cervical cancer	"자궁경부" means cervix
NC1_CA1NA	What is the name of the malignant tumor you have been diagnosed with?	contains 자궁경부 -> case	Cancer	Cervical cancer	"자궁경부" means cervix
NC1_CA2NA	What is the name of the malignant tumor you have been diagnosed with?	contains 자궁경부 -> case	Cancer	Cervical cancer	"자궁경부" means cervix
NC1_CA3NA	What is the name of the malignant tumor you have been diagnosed with?	contains 자궁경부 -> case	Cancer	Cervical cancer	"자궁경부" means cervix
CT1_CA1SP	What is the name of the malignant tumor you have been diagnosed with? 1: stomach cancer, 2: liver cancer, 3: colorectal cancer, 4: breast cancer, 5: cervical cancer, 6: lung cancer, 7: thyroid cancer, 8: prostate cancer, 9: Bladder cancer, 10: Other (duplicate response, undetermined, not malignant)	5 -> case	Cancer	Cervical cancer
CT1_CA2SP	What is the name of the malignant tumor you have been diagnosed with? 1: stomach cancer, 2: liver cancer, 3: colorectal cancer, 4: breast cancer, 5: cervical cancer, 6: lung cancer, 7: thyroid cancer, 8: prostate cancer, 9: Bladder cancer, 10: Other (duplicate response, undetermined, not malignant)	5 -> case	Cancer	Cervical cancer
CT1_CA3SP	What is the name of the malignant tumor you have been diagnosed with? 1: stomach cancer, 2: liver cancer, 3: colorectal cancer, 4: breast cancer, 5: cervical cancer, 6: lung cancer, 7: thyroid cancer, 8: prostate cancer, 9: Bladder cancer, 10: Other (duplicate response, undetermined, not malignant)	5 -> case	Cancer	Cervical cancer
AS1_PDTOTCA1NA	What is the name of the tumor you have been diagnosed with?	contains 자궁경부 -> case	Cancer	Cervical cancer	"자궁경부" means cervix
AS1_TRTTOTCA1NA	What is the name of the tumor you have been treated for?	contains 자궁경부 -> case	Cancer	Cervical cancer	"자궁경부" means cervix
NC1_CA_NA1	What is the name of the cancer you have been diagnosed with?	contains 폐 -> case	Cancer	Lung cancer	"폐" means lung
NC1_CA_NA2	What is the name of the cancer you have been diagnosed with?	contains 폐 -> case	Cancer	Lung cancer	"폐" means lung
NC1_CA1NA	What is the name of the malignant tumor you have been diagnosed with?	contains 폐 -> case	Cancer	Lung cancer	"폐" means lung
NC1_CA2NA	What is the name of the malignant tumor you have been diagnosed with?	contains 폐 -> case	Cancer	Lung cancer	"폐" means lung
NC1_CA3NA	What is the name of the malignant tumor you have been diagnosed with?	contains 폐 -> case	Cancer	Lung cancer	"폐" means lung
CT1_CA1SP	What is the name of the malignant tumor you have been diagnosed with? 1: stomach cancer, 2: liver cancer, 3: colorectal cancer, 4: breast cancer, 5: cervical cancer, 6: lung cancer, 7: thyroid cancer, 8: prostate cancer, 9: Bladder cancer, 10: Other (duplicate response, undetermined, not malignant)	6 -> case	Cancer	Lung cancer
CT1_CA2SP	What is the name of the malignant tumor you have been diagnosed with? 1: stomach cancer, 2: liver cancer, 3: colorectal cancer, 4: breast cancer, 5: cervical cancer, 6: lung cancer, 7: thyroid cancer, 8: prostate cancer, 9: Bladder cancer, 10: Other (duplicate response, undetermined, not malignant)	6 -> case	Cancer	Lung cancer
CT1_CA3SP	What is the name of the malignant tumor you have been diagnosed with? 1: stomach cancer, 2: liver cancer, 3: colorectal cancer, 4: breast cancer, 5: cervical cancer, 6: lung cancer, 7: thyroid cancer, 8: prostate cancer, 9: Bladder cancer, 10: Other (duplicate response, undetermined, not malignant)	6 -> case	Cancer	Lung cancer
AS1_PDTOTCA1NA	What is the name of the tumor you have been diagnosed with?	contains 폐 -> case	Cancer	Lung cancer	"폐" means lung
AS1_TRTTOTCA1NA	What is the name of the tumor you have been treated for?	contains 폐 -> case	Cancer	Lung cancer	"폐" means lung
NC1_CA_NA1	What is the name of the cancer you have been diagnosed with?	contains 갑상선 -> case	Cancer	Thryroid cancer	"갑상선" means thyroid
NC1_CA_NA2	What is the name of the cancer you have been diagnosed with?	contains 갑상선 -> case	Cancer	Thryroid cancer	"갑상선" means thyroid
NC1_CA1NA	What is the name of the malignant tumor you have been diagnosed with?	contains 갑상선 -> case	Cancer	Thryroid cancer	"갑상선" means thyroid
NC1_CA2NA	What is the name of the malignant tumor you have been diagnosed with?	contains 갑상선 -> case	Cancer	Thryroid cancer	"갑상선" means thyroid
NC1_CA3NA	What is the name of the malignant tumor you have been diagnosed with?	contains 갑상선 -> case	Cancer	Thryroid cancer	"갑상선" means thyroid
CT1_CA1SP	What is the name of the malignant tumor you have been diagnosed with? 1: stomach cancer, 2: liver cancer, 3: colorectal cancer, 4: breast cancer, 5: cervical cancer, 6: lung cancer, 7: thyroid cancer, 8: prostate cancer, 9: Bladder cancer, 10: Other (duplicate response, undetermined, not malignant)	7 -> case	Cancer	Thryroid cancer
CT1_CA2SP	What is the name of the malignant tumor you have been diagnosed with? 1: stomach cancer, 2: liver cancer, 3: colorectal cancer, 4: breast cancer, 5: cervical cancer, 6: lung cancer, 7: thyroid cancer, 8: prostate cancer, 9: Bladder cancer, 10: Other (duplicate response, undetermined, not malignant)	7 -> case	Cancer	Thryroid cancer
CT1_CA3SP	What is the name of the malignant tumor you have been diagnosed with? 1: stomach cancer, 2: liver cancer, 3: colorectal cancer, 4: breast cancer, 5: cervical cancer, 6: lung cancer, 7: thyroid cancer, 8: prostate cancer, 9: Bladder cancer, 10: Other (duplicate response, undetermined, not malignant)	7 -> case	Cancer	Thryroid cancer
AS1_PDTOTCA1NA	What is the name of the tumor you have been diagnosed with?	contains 갑상선 -> case	Cancer	Thryroid cancer	"갑상선" means thyroid
AS1_TRTTOTCA1NA	What is the name of the tumor you have been treated for?	contains 갑상선 -> case	Cancer	Thryroid cancer	"갑상선" means thyroid
NC1_CA_NA1	What is the name of the cancer you have been diagnosed with?	contains 전립 -> case	Cancer	Prostate cancer	"전립" means prostate
NC1_CA_NA2	What is the name of the cancer you have been diagnosed with?	contains 전립 -> case	Cancer	Prostate cancer	"전립" means prostate
NC1_CA1NA	What is the name of the malignant tumor you have been diagnosed with?	contains 전립 -> case	Cancer	Prostate cancer	"전립" means prostate
NC1_CA2NA	What is the name of the malignant tumor you have been diagnosed with?	contains 전립 -> case	Cancer	Prostate cancer	"전립" means prostate
NC1_CA3NA	What is the name of the malignant tumor you have been diagnosed with?	contains 전립 -> case	Cancer	Prostate cancer	"전립" means prostate
CT1_CA1SP	What is the name of the malignant tumor you have been diagnosed with? 1: stomach cancer, 2: liver cancer, 3: colorectal cancer, 4: breast cancer, 5: cervical cancer, 6: lung cancer, 7: thyroid cancer, 8: prostate cancer, 9: Bladder cancer, 10: Other (duplicate response, undetermined, not malignant)	8 -> case	Cancer	Prostate cancer
CT1_CA2SP	What is the name of the malignant tumor you have been diagnosed with? 1: stomach cancer, 2: liver cancer, 3: colorectal cancer, 4: breast cancer, 5: cervical cancer, 6: lung cancer, 7: thyroid cancer, 8: prostate cancer, 9: Bladder cancer, 10: Other (duplicate response, undetermined, not malignant)	8 -> case	Cancer	Prostate cancer
CT1_CA3SP	What is the name of the malignant tumor you have been diagnosed with? 1: stomach cancer, 2: liver cancer, 3: colorectal cancer, 4: breast cancer, 5: cervical cancer, 6: lung cancer, 7: thyroid cancer, 8: prostate cancer, 9: Bladder cancer, 10: Other (duplicate response, undetermined, not malignant)	8 -> case	Cancer	Prostate cancer
AS1_PDTOTCA1NA	What is the name of the tumor you have been diagnosed with?	contains 전립 -> case	Cancer	Prostate cancer	"전립" means prostate
AS1_TRTTOTCA1NA	What is the name of the tumor you have been treated for?	contains 전립 -> case	Cancer	Prostate cancer	"전립" means prostate
NC1_CA_NA1	What is the name of the cancer you have been diagnosed with?	contains 방광 -> case	Cancer	Bladder cancer	"방광" means bladder
NC1_CA_NA2	What is the name of the cancer you have been diagnosed with?	contains 방광 -> case	Cancer	Bladder cancer	"방광" means bladder
NC1_CA1NA	What is the name of the malignant tumor you have been diagnosed with?	contains 방광 -> case	Cancer	Bladder cancer	"방광" means bladder
NC1_CA2NA	What is the name of the malignant tumor you have been diagnosed with?	contains 방광 -> case	Cancer	Bladder cancer	"방광" means bladder
NC1_CA3NA	What is the name of the malignant tumor you have been diagnosed with?	contains 방광 -> case	Cancer	Bladder cancer	"방광" means bladder
CT1_CA1SP	What is the name of the malignant tumor you have been diagnosed with? 1: stomach cancer, 2: liver cancer, 3: colorectal cancer, 4: breast cancer, 5: cervical cancer, 6: lung cancer, 7: thyroid cancer, 8: prostate cancer, 9: Bladder cancer, 10: Other (duplicate response, undetermined, not malignant)	9 -> case	Cancer	Bladder cancer
CT1_CA2SP	What is the name of the malignant tumor you have been diagnosed with? 1: stomach cancer, 2: liver cancer, 3: colorectal cancer, 4: breast cancer, 5: cervical cancer, 6: lung cancer, 7: thyroid cancer, 8: prostate cancer, 9: Bladder cancer, 10: Other (duplicate response, undetermined, not malignant)	9 -> case	Cancer	Bladder cancer
CT1_CA3SP	What is the name of the malignant tumor you have been diagnosed with? 1: stomach cancer, 2: liver cancer, 3: colorectal cancer, 4: breast cancer, 5: cervical cancer, 6: lung cancer, 7: thyroid cancer, 8: prostate cancer, 9: Bladder cancer, 10: Other (duplicate response, undetermined, not malignant)	9 -> case	Cancer	Bladder cancer
AS1_PDTOTCA1NA	What is the name of the tumor you have been diagnosed with?	contains 방광 -> case	Cancer	Bladder cancer	"방광" means bladder
AS1_TRTTOTCA1NA	What is the name of the tumor you have been treated for?	contains 방광 -> case	Cancer	Bladder cancer	"방광" means bladder
NC1_MI_NA1_1	Have you ever been diagnosed with angina pectoris or myocardial infarction? 1: no, 2: yes	2 -> case	Cardiovascular disease	Angina pectoris/Myocardial infarction
NC1_MI0	Have you ever been diagnosed with angina pectoris? 1: no, 2: yes	2 -> case	Cardiovascular disease	Angina pectoris/Myocardial infarction
NC1_MI1	Have you ever been diagnosed with myocardial infarction? 1: no, 2: yes	2 -> case	Cardiovascular disease	Angina pectoris/Myocardial infarction
CT1_MI	Have you ever been diagnosed with angina pectoris or myocardial infarction? 1: no, 2: yes	2 -> case	Cardiovascular disease	Angina pectoris/Myocardial infarction
AS1_PDMI	Have you ever been diagnosed with myocardial infarction? 1: no, 2: yes	2 -> case	Cardiovascular disease	Angina pectoris/Myocardial infarction
AS1_PDCD	Have you ever been diagnosed with angina pectoris? 1: no, 2: yes	2 -> case	Cardiovascular disease	Angina pectoris/Myocardial infarction
AS1_TRTMI	Are you being treated for myocardial infarction? 1: no, 2: yes	2 -> case	Cardiovascular disease	Angina pectoris/Myocardial infarction
AS1_TRTCD	Are you being treated for angina pectoris? 1: no, 2: yes	2 -> case	Cardiovascular disease	Angina pectoris/Myocardial infarction
NC1_HTN	Have you ever been diagnosed with hypertension? 1: no, 2: yes	2 -> case	Cardiovascular disease	Hypertension
CT1_HTN	Have you ever been diagnosed with hypertension? 1: no, 2: yes	2 -> case	Cardiovascular disease	Hypertension
AS1_PDHT	Have you ever been diagnosed with hypertension? 1: no, 2: yes	2 -> case	Cardiovascular disease	Hypertension
AS1_TRTHT	Are you being treated for hypertension? 1: no, 2: yes	2 -> case	Cardiovascular disease	Hypertension
NC1_CVA	Have you ever been diagnosed with cerebrovascular disease such as stroke, cerebral infarction, cerebral hemorrhage? 1: no, 2: yes	2 -> case	Cardiovascular disease	Stroke
NC1_TIA	Have you ever been diagnosed with transient ischemic attack? 1: no, 2: yes	2 -> case	Cardiovascular disease	Stroke
CT1_CVA	Have you ever been diagnosed with stroke? 1: no, 2: yes	2 -> case	Cardiovascular disease	Stroke
CT1_TIA	Have you ever been diagnosed with transient ischemic attack? 1: no, 2: yes	2 -> case	Cardiovascular disease	Stroke
AS1_PDCV	Have you ever been diagnosed with cerebrovascular disease such as stroke? 1: no, 2: yes	2 -> case	Cardiovascular disease	Stroke
NC1_TIA	Have you ever been diagnosed with transient ischemic attack? 1: no, 2: yes	2 -> case	Cardiovascular disease	Transient ischemic attack
CT1_TIA	Have you ever been diagnosed with stroke? 1: no, 2: yes	2 -> case	Cardiovascular disease	Transient ischemic attack
NC1_CHF	Have you ever been diagnosed with heart failure? 1: no, 2: yes	2 -> case	Cardiovascular disease	Heart failure
AS1_PDCH	Have you ever been diagnosed with heart failure? 1: no, 2: yes	2 -> case	Cardiovascular disease	Heart failure
AS1_TRTCH	Are you being treated for heart failure? 1: no, 2: yes	2 -> case	Cardiovascular disease	Heart failure
NC1_CATA	Have you ever been diagnosed with cataract? 1: no, 2: yes	2 -> case	Eye-related disease	Cataract
CT1_CATA	Have you ever been diagnosed with cataract? 1: no, 2: yes	2 -> case	Eye-related disease	Cataract
NC1_GLAU	Have you ever been diagnosed with glaucoma? 1: no, 2: yes	2 -> case	Eye-related disease	Glaucoma
CT1_GLAU	Have you ever been diagnosed with glaucoma? 1: no, 2: yes	2 -> case	Eye-related disease	Glaucoma
NC1_ASTH	Have you ever been diagnosed with asthma? 1: no, 2: yes	2 -> case	Immune-related disease	Asthma
CT1_ASTH	Have you ever been diagnosed with asthma? 1: no, 2: yes	2 -> case	Immune-related disease	Asthma
AS1_PDAS	Have you ever been diagnosed with asthma? 1: no, 2: yes	2 -> case	Immune-related disease	Asthma
AS1_TRTAS	Are you being treated for asthma? 1: no, 2: yes	2 -> case	Immune-related disease	Asthma
NC1_ALLER	Have you ever been diagnosed with allergic disease? 1: no, 2: yes	2 -> case	Immune-related disease	Allergic disease
CT1_ALLER	Have you ever been diagnosed with allergic disease? 1: no, 2: yes	2 -> case	Immune-related disease	Allergic disease
AS1_PDAL	Have you ever been diagnosed with allergic disease? 1: no, 2: yes	2 -> case	Immune-related disease	Allergic disease
AS1_TRTAL	Are you being treated for allergic disease? 1: no, 2: yes	2 -> case	Immune-related disease	Allergic disease
AS1_ALG	Do you have allergic disease? 1: no, 2: yes	2 -> case	Immune-related disease	Allergic disease
NC1_BLOOD16_U	hematuria (0: negative, 1: trace, 2: 1 positive, 3: 2 positive, 4: 3 positive, 5: 4 positive)	(value>1)&(value<6) -> case	Kidney-related disease	Hematuria
AS1_BLOOD16_U	hematuria (-1: negative, 0: trace, 1: 1 positive, 2: 2 positive, 3: 3 positive, 4: 4 positive)	(value>0)&(value<5) -> case	Kidney-related disease	Hematuria
CT1_ANEPH	Have you ever been diagnosed with chronic nephritis or renal failure?	2 -> case	Kidney-related disease	Renal failure
NC1_LIV	Have you ever been diagnosed with acute liver disease?	2 -> case	Liver-related disease	Acute liver disease
CT1_LIV	Have you ever been diagnosed with acute liver disease? 1: no, 2: yes	2 -> case	Liver-related disease	Acute liver disease
NC1_FLIV	Have you ever been diagnosed with fatty liver? 1: no, 2: yes	2 -> case	Liver-related disease	Fatty liver
CT1_FLIV	Have you ever been diagnosed with fatty liver? 1: no, 2: yes	2 -> case	Liver-related disease	Fatty liver
NC1_DMAG	When did you first diagnosed with diabetes? 1: no, 2: yes	(value>20)&(value<200) -> case	Metabolic disease	Type 2 diabetes
CT1_DMAG	When did you first diagnosed with diabetes? 1: no, 2: yes	(value>20)&(value<200) -> case	Metabolic disease	Type 2 diabetes
AS1_PDDMAG	When did you first diagnosed with diabetes? 1: no, 2: yes	(value>20)&(value<200) -> case	Metabolic disease	Type 2 diabetes
NC1_LIP	Have you ever been diagnosed with hyperlipidemia? 1: no, 2: yes	2 -> case	Metabolic disease	Hyperlipidemia
CT1_LIP	Have you ever been diagnosed with hyperlipidemia? 1: no, 2: yes	2 -> case	Metabolic disease	Hyperlipidemia
AS1_PDLP	Have you ever been diagnosed with hyperlipidemia? 1: no, 2: yes	2 -> case	Metabolic disease	Hyperlipidemia
AS1_TRTLP	Are you being treated for hyperlipidemia? 1: no, 2: yes	2 -> case	Metabolic disease	Hyperlipidemia
NC1_PARK	Have you ever been diagnosed with Parkinson's disease? 1: no, 2: yes	2 -> case	Nervous system disease	Parkinson
CT1_PARK	Have you ever been diagnosed with Parkinson's disease? 1: no, 2: yes	2 -> case	Nervous system disease	Parkinson
NC1_NOI	Have you ever been diagnosed with neurosis? 1: no, 2: yes	2 -> case	Nervous system disease	Neurosis
NC1_ARTH	Have you ever been diagnosed with arthritis? 1: no, 2: yes	2 -> case	Orthopedic disorders	Arthritis
CT1_ARTH	Have you ever been diagnosed with arthritis? 1: no, 2: yes	2 -> case	Orthopedic disorders	Arthritis
AS1_JOAR	Have you ever been diagnosed with degenerative arthritis? 1: no, 2: yes	2 -> case	Orthopedic disorders	Arthritis
AS1_TRTAR	Are you being treated for arthritis? 1: no, 2: yes	2 -> case	Orthopedic disorders	Arthritis
AS1_JORM	Have you ever been diagnosed with rheumatoid arthritis? 1: no, 2: yes	2 -> case	Orthopedic disorders	Arthritis
NC1_OSTE	Have you ever been diagnosed with osteoporosis? 1: no, 2: yes	2 -> case	Orthopedic disorders	Osteoporosis
CT1_OSTE	Have you ever been diagnosed with osteoporosis? 1: no, 2: yes	2 -> case	Orthopedic disorders	Osteoporosis
AS1_DRUGOS	Are you taking osteoporosis medications? 1: no, 2: yes	2 -> case	Orthopedic disorders	Osteoporosis
CT1_GOUT	Have you ever been diagnosed with gout? 1: no, 2: yes	2 -> case	Orthopedic disorders	Gout
AS1_PDGT	Have you ever been diagnosed with gout? 1: no, 2: yes	2 -> case	Orthopedic disorders	Gout
AS1_TRTGT	Are you being treated for gout? 1: no, 2: yes	2 -> case	Orthopedic disorders	Gout
NC1_FRAC1	Have you ever been diagnosed with fracture? 1: no, 2: yes	2 -> case	Orthopedic disorders	Fracture
CT1_FRAC1	Have you ever been diagnosed with fracture? 1: no, 2: yes	2 -> case	Orthopedic disorders	Fracture
NC1_BIGBABY	Have you ever given birth to a giant baby (birth weight over 4Kg)?	2 -> case	Other binary traits	Delivered high birth weight
CT1_BIGBABY	Have you ever given birth to a giant baby (birth weight over 4Kg)?	2 -> case	Other binary traits	Delivered high birth weight
NC1_BRON	Have you ever been diagnosed with chrnoic bronchitis? 1: no, 2: yes	2 -> case	Other disease	Chronic bronchitis
CT1_BRON	Have you ever been diagnosed with chrnoic bronchitis? 1: no, 2: yes	2 -> case	Other disease	Chronic bronchitis
NC1_POL	Have you ever been diagnosed with colon polyps? 1: no, 2: yes	2 -> case	Other disease	Colon polyps
CT1_POL	Have you ever been diagnosed with colon polyps? 1: no, 2: yes	2 -> case	Other disease	Colon polyps
NC1_GASTR	Have you ever been diagnosed with chronic gastritis? 1: no, 2: yes	2 -> case	Other disease	Chronic gastritis/stomach ulcer
NC1_ULCERTY	What is the type of ulcers? 1. stomach ulcer 2. duodenal ulcer	1 -> case	Other disease	Chronic gastritis/stomach ulcer
CT1_GASTRO	Have you ever been diagnosed with chronic gastritis? 1: no, 2: yes	2 -> case	Other disease	Chronic gastritis/stomach ulcer
CT1_ULCERTY	What is the type of ulcers? 1. stomach ulcer 2. duodenal ulcer	1 -> case	Other disease	Chronic gastritis/stomach ulcer
CT1_GASULCER	Have you ever been diagnosed with stomach ulcer? 1: no, 2: yes	2 -> case	Other disease	Chronic gastritis/stomach ulcer
AS1_PDUL	Have you ever been diagnosed with stomach ulcer? 1: no, 2: yes	2 -> case	Other disease	Chronic gastritis/stomach ulcer
AS1_TRTUL	Are you being treated with stomach ulcer? 1: no, 2: yes	2 -> case	Other disease	Chronic gastritis/stomach ulcer
NC1_ULCERTY	Have you ever been diagnosed with ulcer? 1: no, 2: yes	2 -> case	Other disease	Duodenal ulcer
CT1_ULCERTY	Have you ever been diagnosed with ulcer? 1: no, 2: yes	2 -> case	Other disease	Duodenal ulcer
CT1_DUOULCER	Have you ever been diagnosed with duodenal ulcer? 1: no, 2: yes	2 -> case	Other disease	Duodenal ulcer
NC1_UB	Have you ever been diagnosed with urinary tract infection? 1: no, 2: yes	2 -> case	Other disease	Urinary tract infection
CT1_UB	Have you ever been diagnosed with urinary tract infection? 1: no, 2: yes	2 -> case	Other disease	Urinary tract infection
AS1_PDUT	Have you ever been diagnosed with urinary tract infection? 1: no, 2: yes	2 -> case	Other disease	Urinary tract infection
AS1_TRTUT	Are you being treated for urinary tract infection? 1: no, 2: yes	2 -> case	Other disease	Urinary tract infection
NC1_HYST	Have you ever been diagnosed with hysterectomy? 1: no, 2: yes	2 -> case	Other disease	Hysterectomy
CT1_HYST	Have you ever been diagnosed with hysterectomy? 1: no, 2: yes	2 -> case	Other disease	Hysterectomy
NC1_OVAT	Have you ever had an operation to remove the ovaries? 1. No 2. Yes, I only received one 3. Yes, I received both sides and had a partial excision. 4. Yes, I received both sides and had a complete excision.	(value>1)&(value<5) -> case	Other disease	Ovarian extraction
CT1_OVARY	Have you ever had an operation to remove the ovaries? 1. No 2. Yes, I only received one 3. Yes, I received both sides.	(value>1)&(value<5) -> case	Other disease	Ovarian extraction
CT1_OVAT	Have you ever had an operation to remove the ovaries? 1. No 2. Yes, I only received one 3. Yes, I received both sides and had a partial excision. 4. Yes, I received both sides and had a complete excision.	(value>1)&(value<5) -> case	Other disease	Ovarian extraction
NC1_SMALLBABY	Have you ever given birth to a low birth weight baby (birth weight less than 2.5Kg)?	2 -> case	Other disease	Delivered low birth weight
CT1_SMALLBABY	Have you ever given birth to a low birth weight baby (birth weight less than 2.5Kg)?	2 -> case	Other disease	Delivered low birth weight
NC1_GLU16_U	Urine / Glucose (0: negative, 1: trace, 2: 1 positive, 3. 2 positive, 4: 3 positive, 5: 4 positive)	(value>1)&(value<6) -> case	Other disease	Glycosuria
AS1_GLU16_U	Urine / Glucose (-1: negative, 0: trace, 1: 1 positive, 2. 2 positive, 3: 3 positive, 4: 4 positive)	(value>0)&(value<5) -> case	Other disease	Glycosuria
NC1_PRT16_U	Urine / Protein (0: negative, 1: trace, 2: 1 positive, 3. 2 positive, 4: 3 positive, 5: 4 positive)	(value>1)&(value<6) -> case	Other disease	Proteinuria
AS1_PRT16_U	Urine / Protein (-1: negative, 0: trace, 1: 1 positive, 2. 2 positive, 3: 3 positive, 4: 4 positive)	(value>0)&(value<5) -> case	Other disease	Proteinuria
CT1_COPD	Have you ever been diagnosed with chronic obstructive pulmonary disease? 1: no, 2: yes	2 -> case	Other disease	Chronic obstruction pulmonary disease
AS1_PDCL	Have you ever been diagnosed with chronic obstructive pulmonary disease? 1: no, 2: yes	2 -> case	Other disease	Chronic obstruction pulmonary disease
NC1_TB	Have you ever been diagnosed with tuberculosis? 1: no, 2: yes	2 -> case	Other disease	Tuberculosis
NC1_BPH	Have you ever been diagnosed with benign prostatic hyperplasia? 1: no, 2: yes	2 -> case	Other disease	Benign prostatic hyperplasia
CT1_BPH	Have you ever been diagnosed with benign prostatic hyperplasia? 1: no, 2: yes	2 -> case	Other disease	Benign prostatic hyperplasia
NC1_GB	Have you ever been diagnosed with cholelithiasis or cholecystitis? 1: no, 2: yes	2 -> case	Other disease	Cholelithiasis cholecystitis
CT1_GB	Have you ever been diagnosed with cholelithiasis or cholecystitis? 1: no, 2: yes	2 -> case	Other disease	Cholelithiasis cholecystitis
CT1_PER	Have you ever been diagnosed with periodontal disease? 1: no, 2: yes	2 -> case	Other disease	Periodontal disease
NC1_THY	Have you ever been diagnosed with thyroid disease? 1: no, 2: yes	2 -> case	Thyroid-related disease	Thyroid disease
CT1_THY	Have you ever been diagnosed with thyroid disease? 1: no, 2: yes	2 -> case	Thyroid-related disease	Thyroid disease
AS1_PDTH	Have you ever been diagnosed with thyroid disease? 1: no, 2: yes	2 -> case	Thyroid-related disease	Thyroid disease
AS1_TRTTH	Are you being treated for thyroid disease? 1: no, 2: yes	2 -> case	Thyroid-related disease	Thyroid disease
NC1_HEIGHT	-	-	Anthropometric QTL	Height
CT1_HEIGHT	-	-	Anthropometric QTL	Height
AS1_HEIGHT	-	-	Anthropometric QTL	Height
NC1_HIP	-	-	Anthropometric QTL	Hip circumference
CT1_HIP	-	-	Anthropometric QTL	Hip circumference
AS1_HIP1	-	-	Anthropometric QTL	Hip circumference
NC1_WAIST	-	-	Anthropometric QTL	Waist circumference
CT1_WAIST	-	-	Anthropometric QTL	Waist circumference
AS1_WAIST1	-	-	Anthropometric QTL	Waist circumference
NC1_WEIGHT	-	-	Anthropometric QTL	Body Weight
CT1_WEIGHT	-	-	Anthropometric QTL	Body Weight
AS1_WEIGHT	-	-	Anthropometric QTL	Body Weight
CT1_GF1	-	-	Anthropometric QTL	Grip strength
NC1_SBP	-	-	Blood-pressure QTL	Systolic blood pressure
CT1_SBP	-	-	Blood-pressure QTL	Systolic blood pressure
AS1_BPSIT1LS	-	-	Blood-pressure QTL	Systolic blood pressure
NC1_DBP	-	-	Blood-pressure QTL	Diastolic blood pressure
CT1_DBP	-	-	Blood-pressure QTL	Diastolic blood pressure
AS1_BPSIT1LD	-	-	Blood-pressure QTL	Diastolic blood pressure
NC1_HCT	-	-	Hematological QTL	Hematocrit
CT1_HCT	-	-	Hematological QTL	Hematocrit
AS1_HCT	-	-	Hematological QTL	Hematocrit
NC1_HB	-	-	Hematological QTL	Hemoglobin
CT1_HB	-	-	Hematological QTL	Hemoglobin
AS1_HB	-	-	Hematological QTL	Hemoglobin
NC1_PLAT	-	-	Hematological QTL	Platelet count
CT1_PLAT	-	-	Hematological QTL	Platelet count
AS1_PLAT	-	-	Hematological QTL	Platelet count
NC1_RBC_B	-	-	Hematological QTL	Red blood cell count
CT1_RBC_B	-	-	Hematological QTL	Red blood cell count
AS1_RBC	-	-	Hematological QTL	Red blood cell count
NC1_WBC_B	-	-	Hematological QTL	White blood cell count
CT1_WBC_B	-	-	Hematological QTL	White blood cell count
AS1_WBC	-	-	Hematological QTL	White blood cell count
NC1_MCV	-	-	Hematological QTL	Mean corpuscular volume
CT1_MCV	-	-	Hematological QTL	Mean corpuscular volume
NC1_MCH	-	-	Hematological QTL	Mean corpuscular hemoglobin
CT1_MCH	-	-	Hematological QTL	Mean corpuscular hemoglobin
NC1_MCHC	-	-	Hematological QTL	Mean corpuscular hemoglobin concentration
CT1_MCHC	-	-	Hematological QTL	Mean corpuscular hemoglobin concentration
NC1_BUN	-	-	Kidney-related QTL	Blood urea nitrogen
CT1_BUN	-	-	Kidney-related QTL	Blood urea nitrogen
AS1_BUN_TR	-	-	Kidney-related QTL	Blood urea nitrogen
NC1_CREATINE	-	-	Kidney-related QTL	Creatinine
CT1_CREATININE	-	-	Kidney-related QTL	Creatinine
AS1_CREATININE_TR	-	-	Kidney-related QTL	Creatinine
NC1_ALT	-	-	Liver-related QTL	Alanine aminotransferase
CT1_ALT	-	-	Liver-related QTL	Alanine aminotransferase
AS1_ALT_TR	-	-	Liver-related QTL	Alanine aminotransferase
NC1_AST	-	-	Liver-related QTL	Aspartate transaminase
CT1_AST	-	-	Liver-related QTL	Aspartate transaminase
AS1_AST_TR	-	-	Liver-related QTL	Aspartate transaminase
NC1_R_GTP	-	-	Liver-related QTL	γ-glutamyl transpeptidase
CT1_R_GTP	-	-	Liver-related QTL	γ-glutamyl transpeptidase
AS1_R_GTP_TR	-	-	Liver-related QTL	γ-glutamyl transpeptidase
NC1_TCHL	-	-	Metabolic QTL	Total cholesterol
CT1_TCHL	-	-	Metabolic QTL	Total cholesterol
AS1_TCHL_TR	-	-	Metabolic QTL	Total cholesterol
NC1_HDL	-	-	Metabolic QTL	HDL cholesterol
CT1_HDL	-	-	Metabolic QTL	HDL cholesterol
AS1_HDL_TR	-	-	Metabolic QTL	HDL cholesterol
NC1_HBA1C	-	-	Metabolic QTL	Hemoglobin A1c
CT1_HBA1C	-	-	Metabolic QTL	Hemoglobin A1c
AS1_HBA1C	-	-	Metabolic QTL	Hemoglobin A1c
NC1_TG	-	-	Metabolic QTL	Triglyceride
CT1_TG	-	-	Metabolic QTL	Triglyceride
AS1_TG_TR	-	-	Metabolic QTL	Triglyceride
NC1_PWI	-	-	Other QTL	Personal Well-being Index
CT1_PWI	-	-	Other QTL	Personal Well-being Index
NC1_PULSE1	-	-	Other QTL	Pulse rate
CT1_PULSE	-	-	Other QTL	Pulse rate
AS1_PLLIE1	-	-	Other QTL	Pulse rate
NC1_MNSAG	-	-	Other QTL	Menarche onset age
CT1_MNSAG	-	-	Other QTL	Menarche onset age
AS1_MNSAG	-	-	Other QTL	Menarche onset age
NC1_PMAG	-	-	Other QTL	Menopause age
CT1_PMAG	-	-	Other QTL	Menopause age
NC1_MENCIR	-	-	Other QTL	Menopause cycle
CT1_MENCIR	-	-	Other QTL	Menopause cycle
NC1_CHILDNO	-	-	Other QTL	Child delivery count
CT1_CHILDNO	-	-	Other QTL	Child delivery count
NC1_T_BIL	-	-	Protein QTL	Total bilirubin
CT1_TBILIR	-	-	Protein QTL	Total bilirubin
AS1_TOTBIL	-	-	Protein QTL	Total bilirubin
NC1_ALBUMIN	-	-	Protein QTL	Albumin
CT1_ALBUMIN	-	-	Protein QTL	Albumin
AS1_ALBUMIN_TR	-	-	Protein QTL	Albumin
NC1_CRP	-	divide by 10 for unit conversion	Protein QTL	High-sensitivity C-reactive protein
CT1_HSCRP	-	-	Protein QTL	High-sensitivity C-reactive protein
NC1_TOTPRT	-	-	Protein QTL	Protein in blood
AS1_TOTPRT	-	-	Protein QTL	Protein in blood

## Sheet: Supplementary Table 2
Supplementary Table2. HLA allele frequencies. The left two columns show the HLA allele frequencies in our imputed genotype data. The right two columns show the reference HLA allele frequencies in the Korean population that were reported by Baek et al. All of the alleles were shown in the four-digit resolution. Our imputed genotype data contained 8 classical HLA genes: HLA-A, HLA-B, HLA-C, HLA-DRB…
	This study		Baek et al.
Allele	Count 2n = 251,346	Proportion (%)	Count 2n=52,404	Proportion (%)
A*01:01	4389	1.7462	913	1.74227
A*02:01	41413	16.4765	8344	15.9228
A*02:03	0	0	298	0.56867
A*02:05	0	0	32	0.0610652
A*02:06	21644	8.61124	4447	8.48616
A*02:07	8681	3.4538	1764	3.36622
A*02:10	0	0	166	0.316776
A*02:108	0	0	1	0.00190829
A*02:149	0	0	1	0.00190829
A*02:251	0	0	1	0.00190829
A*02:36	0	0	3	0.00572486
A*02:409	0	0	2	0.00381658
A*02:41	0	0	2	0.00381658
A*02:42	0	0	1	0.00190829
A*02:53	0	0	9	0.0171746
A*02:61	0	0	1	0.00190829
A*02:86	0	0	1	0.00190829
A*03:01	4018	1.59859	797	1.52091
A*03:02	0	0	120	0.228995
A*03:08	0	0	1	0.00190829
A*11:01	26078	10.3753	5331	10.1731
A*11:02	0	0	123	0.234719
A*11:03	0	0	1	0.00190829
A*11:20	0	0	3	0.00572486
A*23:01	0	0	6	0.0114497
A*24:02	56255	22.3815	11957	22.8174
A*24:03	0	0	18	0.0343492
A*24:04	0	0	1	0.00190829
A*24:07	0	0	1	0.00190829
A*24:08	0	0	38	0.0725149
A*24:10	0	0	1	0.00190829
A*24:20	0	0	103	0.196554
A*24:43	0	0	1	0.00190829
A*24:53	0	0	1	0.00190829
A*25:01	0	0	1	0.00190829
A*26 V	0	0	1	0.00190829
A*26:01	8602	3.42237	1926	3.67536
A*26:02	6497	2.58488	1142	2.17926
A*26:03	0	0	457	0.872087
A*26:05	0	0	5	0.00954144
A*26:10	0	0	16	0.0305326
A*26:18	0	0	8	0.0152663
A*26:20	0	0	3	0.00572486
A*26:32	0	0	1	0.00190829
A*26:34	0	0	1	0.00190829
A*26:36	0	0	1	0.00190829
A*26:58	0	0	5	0.00954144
A*29:01	0	0	381	0.727058
A*29:02	0	0	3	0.00572486
A*30:01	7428	2.95529	1611	3.07425
A*30:02	0	0	2	0.00381658
A*30:04	3275	1.30298	706	1.34725
A*31:01	12804	5.09417	2694	5.14093
A*31:11	0	0	11	0.0209912
A*32:01	0	0	344	0.656451
A*33:01	0	0	1	0.00190829
A*33:03	40609	16.1566	8494	16.209
A*33:81	0	0	1	0.00190829
A*34:01	0	0	1	0.00190829
A*68:01	0	0	98	0.187012
A*68:02	0	0	1	0.00190829
B*07:02	9214	3.66586	1935	3.69254
B*07:05	0	0	384	0.732782
B*07:43	0	0	4	0.00763315
B*08:01	0	0	156	0.297693
B*13:01	5043	2.0064	1016	1.93882
B*13:02	7539	2.99945	1591	3.03609
B*14:01	3163	1.25842	680	1.29764
B*15:01	22309	8.87581	4722	9.01093
B*15:02	0	0	146	0.27861
B*15:03	0	0	3	0.00572486
B*15:07	2971	1.18204	610	1.16406
B*15:10	0	0	1	0.00190829
B*15:11	4925	1.95945	913	1.74227
B*15:12	0	0	2	0.00381658
B*15:13	0	0	1	0.00190829
B*15:17	0	0	27	0.0515238
B*15:174	0	0	1	0.00190829
B*15:18	2956	1.17607	655	1.24993
B*15:25	0	0	16	0.0305326
B*15:27	0	0	124	0.236628
B*15:28	0	0	2	0.00381658
B*15:32	0	0	1	0.00190829
B*15:35	0	0	8	0.0152663
B*15:38	0	0	92	0.175562
B*15:58	0	0	3	0.00572486
B*15:78	0	0	1	0.00190829
B*18:01	0	0	5	0.00954144
B*27:04	0	0	89	0.169838
B*27:05	6644	2.64337	1371	2.61626
B*27:07	0	0	2	0.00381658
B*27:20	0	0	12	0.0228995
B*35:01	12942	5.14908	3077	5.8718
B*35:02	0	0	2	0.00381658
B*35:03	0	0	197	0.375933
B*35:05	0	0	1	0.00190829
B*35:08	0	0	5	0.00954144
B*35:30	0	0	1	0.00190829
B*35:31	0	0	2	0.00381658
B*37:01	3812	1.51663	766	1.46175
B*37:05	0	0	2	0.00381658
B*38:01	0	0	49	0.0935061
B*38:02	2668	1.06148	493	0.940786
B*39:01	3010	1.19755	636	1.21367
B*39:04	0	0	16	0.0305326
B*39:05	0	0	8	0.0152663
B*39:24	0	0	2	0.00381658
B*40:01	10327	4.10868	2111	4.0284
B*40:02	9346	3.71838	2317	4.4215
B*40:03	0	0	381	0.727058
B*40:06	9338	3.7152	1950	3.72116
B*40:155	0	0	1	0.00190829
B*40:21	0	0	1	0.00190829
B*40:47	0	0	3	0.00572486
B*40:49	0	0	1	0.00190829
B*44:02	3688	1.4673	784	1.4961
B*44:03	22480	8.94385	4664	8.90025
B*44:05	0	0	1	0.00190829
B*45:01	0	0	3	0.00572486
B*46:01	11732	4.66767	2426	4.62951
B*46:29	0	0	1	0.00190829
B*47:01	0	0	80	0.152663
B*48:01	8870	3.529	1868	3.56468
B*48:11	0	0	1	0.00190829
B*49:01	0	0	8	0.0152663
B*50:01	0	0	65	0.124039
B*51 V	0	0	1	0.00190829
B*51:01	23405	9.31186	4938	9.42312
B*51:02	0	0	263	0.50188
B*51:06	0	0	9	0.0171746
B*51:37	0	0	2	0.00381658
B*52:01	7329	2.9159	1547	2.95212
B*52:29	0	0	1	0.00190829
B*54 V	0	0	1	0.00190829
B*54:01	15922	6.33469	3169	6.04736
B*55:01	0	0	31	0.0591569
B*55:02	3139	1.24888	880	1.67929
B*55:04	0	0	47	0.0896895
B*55:07	0	0	29	0.0553403
B*56:01	0	0	200	0.381658
B*56:03	0	0	1	0.00190829
B*56:04	0	0	5	0.00954144
B*56:05	0	0	7	0.013358
B*57:01	0	0	144	0.274793
B*58:01	14781	5.88074	3256	6.21338
B*58:26	0	0	2	0.00381658
B*59:01	3754	1.49356	856	1.63349
B*67:01	2807	1.11679	510	0.973227
B*81:01	0	0	7	0.013358
C*01:02	43584	17.3402	-	-
C*03:02	16012	6.3705	-	-
C*03:03	29187	11.6123	-	-
C*03:04	23731	9.44157	-	-
C*04:01	15590	6.20261	-	-
C*05:01	2899	1.15339	-	-
C*06:02	12407	4.93622	-	-
C*07:02	21517	8.56071	-	-
C*07:06	7958	3.16615	-	-
C*08:01	15652	6.22727	-	-
C*08:02	3842	1.52857	-	-
C*08:22	2615	1.0404	-	-
C*12:02	7413	2.94932	-	-
C*14:02	18977	7.55015	-	-
C*14:03	13785	5.48447	-	-
C*15:02	6487	2.5809	-	-
DPA1*01:03	114641	45.6108	-	-
DPA1*02:01	22570	8.97965	-	-
DPA1*02:02	114063	45.3809	-	-
DPB1*02:01	67305	26.7778	-	-
DPB1*02:02	10649	4.23679	-	-
DPB1*03:01	8777	3.492	-	-
DPB1*04:01	19221	7.64723	-	-
DPB1*04:02	20880	8.30727	-	-
DPB1*05:01	90550	36.026	-	-
DPB1*09:01	7635	3.03765	-	-
DPB1*13:01	14350	5.70926	-	-
DPB1*14:01	3413	1.35789	-	-
DPB1*17:01	4468	1.77763	-	-
DQA1*01:01	24009	9.55217	-	-
DQA1*01:02	63446	25.2425	-	-
DQA1*01:03	34555	13.748	-	-
DQA1*01:04	19858	7.90066	-	-
DQA1*01:05	5810	2.31155	-	-
DQA1*02:01	10449	4.15722	-	-
DQA1*03:01	24355	9.68983	-	-
DQA1*03:02	18236	7.25534	-	-
DQA1*03:03	16812	6.68879	-	-
DQA1*04:01	3344	1.33044	-	-
DQA1*05:01	5465	2.17429	-	-
DQA1*05:03	4196	1.66941	-	-
DQA1*05:05	10448	4.15682	-	-
DQA1*06:01	7379	2.93579	-	-
DQB1*02:01	5278	2.09989	-	-
DQB1*02:02	13300	5.29151	-	-
DQB1*03:01	36493	14.519	-	-
DQB1*03:02	26998	10.7414	-	-
DQB1*03:03	29364	11.6827	-	-
DQB1*04:01	19617	7.80478	-	-
DQB1*04:02	8124	3.2322	-	-
DQB1*05:01	21955	8.73497	-	-
DQB1*05:02	6922	2.75397	-	-
DQB1*05:03	10607	4.22008	-	-
DQB1*06:01	24845	9.88478	-	-
DQB1*06:02	20620	8.20383	-	-
DQB1*06:03	4289	1.70641	-	-
DQB1*06:04	13158	5.23501	-	-
DQB1*06:09	9649	3.83893	-	-
DRB1*01:01	15205	6.04943	3221	6.14659
DRB1*01:02	0	0	5	0.00954144
DRB1*01:19	0	0	2	0.00381658
DRB1*03:01	5097	2.02788	1103	2.10484
DRB1*03:02	0	0	1	0.00190829
DRB1*04:01	0	0	300	0.572486
DRB1*04:02	0	0	3	0.00572486
DRB1*04:03	6559	2.60955	1581	3.017
DRB1*04:04	3056	1.21585	705	1.34534
DRB1*04:05	21046	8.37332	4258	8.12549
DRB1*04:06	13680	5.4427	2606	4.973
DRB1*04:07	0	0	261	0.498063
DRB1*04:08	0	0	54	0.103048
DRB1*04:10	0	0	535	1.02093
DRB1*04:22	0	0	1	0.00190829
DRB1*04:51	0	0	5	0.00954144
DRB1*04:89	0	0	1	0.00190829
DRB1*07:01	15243	6.06455	4220	8.05297
DRB1*08:01	0	0	28	0.0534321
DRB1*08:02	5681	2.26023	1145	2.18499
DRB1*08:03	21362	8.49904	3936	7.51102
DRB1*08:04	0	0	3	0.00572486
DRB1*08:09	0	0	2	0.00381658
DRB1*09:01	24696	9.8255	5182	9.88875
DRB1*09:04	0	0	3	0.00572486
DRB1*09:08	0	0	2	0.00381658
DRB1*10:01	4068	1.61849	835	1.59342
DRB1*11:01	12217	4.86063	2206	4.20968
DRB1*11:03	0	0	15	0.0286243
DRB1*11:04	0	0	13	0.0248077
DRB1*11:06	0	0	53	0.101139
DRB1*11:08	0	0	2	0.00381658
DRB1*11:11	0	0	8	0.0152663
DRB1*11:24	0	0	1	0.00190829
DRB1*11:96	0	0	1	0.00190829
DRB1*12:01	9106	3.62289	2432	4.64096
DRB1*12:02	8423	3.35116	1547	2.95212
DRB1*12:03	0	0	1	0.00190829
DRB1*12:05	0	0	7	0.013358
DRB1*12:08	0	0	1	0.00190829
DRB1*12:16	0	0	1	0.00190829
DRB1*13:01	4103	1.63241	864	1.64876
DRB1*13:02	22591	8.98801	4762	9.08727
DRB1*13:07	0	0	22	0.0419823
DRB1*13:39	0	0	15	0.0286243
DRB1*14:01	0	0	1	0.00190829
DRB1*14:02	0	0	25	0.0477072
DRB1*14:03	0	0	537	1.02475
DRB1*14:04	0	0	35	0.0667901
DRB1*14:05	7359	2.92784	1484	2.8319
DRB1*14:06	0	0	332	0.633552
DRB1*14:07	0	0	142	0.270977
DRB1*14:10	0	0	11	0.0209912
DRB1*14:12	0	0	53	0.101139
DRB1*14:127	0	0	1	0.00190829
DRB1*14:167	0	0	1	0.00190829
DRB1*14:38	0	0	1	0.00190829
DRB1*14:54	6736	2.67997	1411	2.69259
DRB1*14:98	0	0	1	0.00190829
DRB1*15:01	20115	8.00291	4062	7.75146
DRB1*15:02	10601	4.21769	1829	3.49026
DRB1*15:04	0	0	1	0.00190829
DRB1*15:06	0	0	2	0.00381658
DRB1*16:02	2578	1.02568	526	1.00376

## Sheet: Supplementary Table 3
Supplementary Table3. HLA allele frequency according to cohort
Allele	All	community-based cohort	HEXA(Health Examinee)	CAVAS
A*01:01	0.017462	0.0187327	0.0172753	0.0179299
A*02:01	0.164765	0.164454	0.163066	0.173798
A*02:06	0.0861124	0.0830814	0.0860436	0.0876924
A*02:07	0.034538	0.0374655	0.0344195	0.0339821
A*03:01	0.0159859	0.0178783	0.015576	0.0173745
A*11:01	0.103753	0.106481	0.103445	0.104274
A*24:02	0.223815	0.221178	0.224352	0.222061
A*26:01	0.0342237	0.0321414	0.03448	0.0337177
A*26:02	0.0258488	0.0232023	0.0263264	0.0244089
A*30:01	0.0295529	0.0331931	0.0293014	0.0294071
A*30:04	0.0130298	0.0132115	0.0129489	0.0133813
A*31:01	0.0509417	0.0487051	0.0507115	0.0530491
A*33:03	0.161566	0.163008	0.16346	0.151055
C*01:02	0.173402	0.171881	0.17423	0.169673
C*03:02	0.063705	0.0673722	0.064205	0.0596076
C*03:03	0.116123	0.114631	0.115335	0.120855
C*03:04	0.0944157	0.0955041	0.0936476	0.098006
C*04:01	0.0620261	0.0606021	0.0618098	0.063733
C*05:01	0.0115339	0.0100565	0.0114311	0.0126673
C*06:02	0.0493622	0.0548179	0.0490172	0.0489766
C*07:02	0.0856071	0.0866965	0.0854789	0.0858412
C*07:06	0.0316615	0.0282634	0.0320344	0.0310731
C*08:01	0.0622727	0.0573814	0.06242	0.0634686
C*08:02	0.0152857	0.0161693	0.015223	0.0152589
C*08:22	0.010404	0.0103852	0.0102815	0.0110541
C*12:02	0.0294932	0.0285264	0.0298258	0.0281377
C*14:02	0.0755015	0.0759169	0.075026	0.0778283
C*14:03	0.0548447	0.0535034	0.0557589	0.0505897
C*15:02	0.025809	0.026423	0.0257011	0.0261279
B*07:02	0.0366586	0.0372026	0.0369407	0.0349606
B*13:01	0.020064	0.021099	0.0199377	0.0203099
B*13:02	0.0299945	0.0348363	0.0297754	0.0291955
B*14:01	0.0125842	0.0124885	0.0125153	0.0129846
B*15:01	0.0887581	0.0903116	0.088106	0.0915534
B*15:07	0.0118204	0.0120941	0.0117337	0.0121648
B*15:11	0.0195945	0.0183384	0.0195242	0.0204686
B*15:18	0.0117607	0.0110425	0.0116933	0.0124028
B*27:05	0.0264337	0.0279348	0.0267046	0.0244089
B*35:01	0.0514908	0.050677	0.0512561	0.0530491
B*37:01	0.0151663	0.0166951	0.0149659	0.0156027
B*38:02	0.0106148	0.0099908	0.0106647	0.0106045
B*39:01	0.0119755	0.0111739	0.0118497	0.0129582
B*40:01	0.0410868	0.0408834	0.0407376	0.0429999
B*40:02	0.0371838	0.0354936	0.0371676	0.0379489
B*40:06	0.037152	0.035165	0.037213	0.0376316
B*44:02	0.014673	0.014066	0.0145524	0.0155498
B*44:03	0.0894385	0.0842645	0.0906726	0.0850479
B*46:01	0.0466767	0.0463389	0.0469095	0.0455916
B*48:01	0.03529	0.0326673	0.0350195	0.0377638
B*51:01	0.0931186	0.095044	0.0924525	0.0958375
B*52:01	0.029159	0.0282634	0.029609	0.0271593
B*54:01	0.0633469	0.0614566	0.0636402	0.0625694
B*55:02	0.0124888	0.012357	0.0125102	0.0124293
B*58:01	0.0588074	0.0614566	0.0592079	0.0556408
B*59:01	0.0149356	0.0134744	0.0152987	0.0136193
B*67:01	0.0111679	0.0134087	0.0109319	0.0115037
DRB1*01:01	0.0604943	0.0625739	0.0604938	0.0596604
DRB1*03:01	0.0202788	0.0199816	0.020926	0.0170043
DRB1*04:03	0.0260955	0.0265545	0.0263062	0.0248056
DRB1*04:04	0.0121585	0.0117655	0.012132	0.0124557
DRB1*04:05	0.0837332	0.0784146	0.0848334	0.0801026
DRB1*04:06	0.054427	0.0543578	0.0542563	0.0553499
DRB1*07:01	0.0606455	0.0618509	0.0608366	0.059158
DRB1*08:02	0.0226023	0.0224793	0.0224085	0.0236685
DRB1*08:03	0.0849904	0.0823584	0.0846368	0.087904
DRB1*09:01	0.098255	0.0976075	0.0980748	0.0994605
DRB1*10:01	0.0161849	0.0180097	0.0158836	0.0170307
DRB1*11:01	0.0486063	0.046799	0.0484273	0.0502724
DRB1*12:01	0.0362289	0.0361509	0.0358868	0.0380547
DRB1*12:02	0.0335116	0.0368739	0.0332799	0.0333739
DRB1*13:01	0.0163241	0.0172867	0.0161861	0.0166605
DRB1*13:02	0.0898801	0.0913632	0.0906978	0.084995
DRB1*14:05	0.0292784	0.0273432	0.0293418	0.0297244
DRB1*14:54	0.0267997	0.0272118	0.0263819	0.0288253
DRB1*15:01	0.0800291	0.0794006	0.0791809	0.0847305
DRB1*15:02	0.0421769	0.0432496	0.0425579	0.0397472
DRB1*16:02	0.0102568	0.0125542	0.0100697	0.0103136
DQA1*01:01	0.0955217	0.0952412	0.0953116	0.0967367
DQA1*01:02	0.252425	0.255357	0.252302	0.251891
DQA1*01:03	0.13748	0.136059	0.137431	0.138309
DQA1*01:04	0.0790066	0.0789404	0.0785557	0.0813984
DQA1*01:05	0.0231155	0.0256343	0.0229127	0.023166
DQA1*02:01	0.0415722	0.0449586	0.0414889	0.0406463
DQA1*03:01	0.0968983	0.095307	0.0971117	0.0964193
DQA1*03:02	0.0725534	0.0711187	0.0724896	0.0734649
DQA1*03:03	0.0668879	0.0619167	0.0676035	0.0651346
DQA1*04:01	0.0133044	0.0147233	0.0132161	0.0131962
DQA1*05:01	0.0217429	0.0216248	0.0223278	0.0187232
DQA1*05:03	0.0166941	0.0152491	0.0165341	0.018115
DQA1*05:05	0.0415682	0.0433154	0.0415545	0.0409372
DQA1*06:01	0.0293579	0.0301696	0.0293317	0.0291691
DQB1*02:01	0.0209989	0.0203102	0.021642	0.0179034
DQB1*02:02	0.0529151	0.0525174	0.0533134	0.0509864
DQB1*03:01	0.14519	0.145327	0.144929	0.146507
DQB1*03:02	0.107414	0.106218	0.107358	0.108187
DQB1*03:03	0.116827	0.117392	0.116409	0.118792
DQB1*04:01	0.0780478	0.0740108	0.0787523	0.0759772
DQB1*04:02	0.032322	0.0316156	0.0323672	0.032369
DQB1*05:01	0.0873497	0.0899172	0.0872639	0.0867668
DQB1*05:02	0.0275397	0.0314184	0.0268054	0.0298302
DQB1*05:03	0.0422008	0.0408834	0.0421394	0.0430528
DQB1*06:01	0.0988478	0.0972131	0.0989169	0.0991432
DQB1*06:02	0.0820383	0.0836072	0.0810012	0.0868461
DQB1*06:03	0.0170641	0.0176811	0.0169627	0.0173481
DQB1*06:04	0.0523501	0.0503484	0.0533436	0.0479452
DQB1*06:09	0.0383893	0.0409491	0.0383122	0.0377638
DPA1*01:03	0.456108	0.455896	0.457956	0.446501
DPA1*02:01	0.0897965	0.0961614	0.0896036	0.0882477
DPA1*02:02	0.453809	0.447614	0.452163	0.464934
DPB1*02:01	0.267778	0.266794	0.267273	0.270826
DPB1*02:02	0.0423679	0.0469305	0.0419528	0.042709
DPB1*03:01	0.03492	0.0358223	0.0350649	0.033797
DPB1*04:01	0.0764723	0.0745366	0.0777489	0.0705559
DPB1*04:02	0.0830727	0.0822269	0.0836838	0.0802084
DPB1*05:01	0.36026	0.35211	0.359312	0.368514
DPB1*09:01	0.0303765	0.0320757	0.0306276	0.0283757
DPB1*13:01	0.0570926	0.0554752	0.0575389	0.0554028
DPB1*14:01	0.0135789	0.013343	0.0134027	0.0145978
DPB1*17:01	0.0177763	0.0220849	0.0174619	0.0176919

## Sheet: Supplementary Table 4
Supplementary Table 4. Significant association signals from stepwise conditional analysis
Phenotype	N (case/control)	Variant	Position (GRch37)	A1/A2	Gene	How assigned	A1 freq (cases, controls)	coef (std)	P
Cardiovascular disease
Hypertension	25614/78950	HLA-B pos.80(T)	31324497	-	HLA-B	gene	0.225, 0.211	0.095 (0.0130)	2.26382e-13
Immune-related disease
Allergic disease	9273/78950	rs9274326	32632237	C/T	HLA-DQB1	gene	0.450, 0.428	0.089 (0.0158)	2.10329e-08
Kidney-related disease
Hematuria	1817/14938	rs2517754	29896680	A/G	HLA-A	LD	0.384, 0.433	-0.201 (0.0364)	3.08565e-08
Metabolic disease
Hyperlipidemia	11043/78950	rs12661142	32639786	A/G	HLA-DQB1	LD	0.066, 0.052	0.262 (0.0301)	3.2286e-18
Type 2 diabetes	8662/78950	rs2797963	34185749	C/T	HMGA1	LD	0.136, 0.156	-0.165 (0.0241)	7.40382e-12
Thyroid-related disease
Thyroid disease	5139/75944	6:32608334	32608334	G/GAAA	HLA-DQA1	gene	0.352, 0.399	-0.206 (0.0215)	9.94916e-22
	5139/75944	rs2255001	31430143	C/G	MICB	nearest	0.116, 0.094	0.243 (0.0332)	2.34853e-13
	5139/75944	rs12055599	31612576	T/A	BAG6	gene	0.069, 0.051	0.298 (0.0448)	3.11679e-11
	5139/75944	rs28891457	32641938	T/G	HLA-DQA1	LD	0.177, 0.151	0.238 (0.0363)	5.12871e-11
Anthropometric QTL
Body mass index	124539	HLA-DQA1 pos.69(L)	32609285	-	HLA-DQA1	gene	0.37	-0.071 (0.0116)	1.18043e-09
	124539	rs59230085	29190624	A/G	TRIM27	LD	0.347	-0.075 (0.0122)	9.91021e-10
Grip strength	59747	rs2301748	31371397	T/C	MICA	gene	0.058	0.401 (0.0734)	4.60562e-08
Height	125264	6:34207474	34207474	T/TAA	HMGA1	gene	0.161	0.525 (0.0283)	2.04777e-76
	125264	rs9501677	29497002	A/G	HLA-F	LD	0.196	0.345 (0.0261)	5.65465e-40
	125264	rs9263789	31128329	A/G	TCF19	gene	0.065	-0.359 (0.0422)	1.85108e-17
	125264	rs12527060	34967349	A/G	TAF11	nearest	0.085	0.271 (0.0386)	2.19148e-12
	125264	rs3130743	29142064	G/A	OR2J2	gene	0.38	0.147 (0.0226)	7.08129e-11
Hip circumference	124153	rs78420081	34231005	C/T	HMGA1	LD	0.125	0.361 (0.0337)	8.7356e-27
	124153	6:32548797	32548797	-	HLA-DRB1	gene	0.306	0.170 (0.0241)	1.83871e-12
	124153	6:28749731	28749731	T/TA	C6orf100	LD	0.45	-0.150 (0.0236)	1.83757e-10
Body Weight	124693	6:34205465	34205465	G/GGAGCCC	HMGA1	gene	0.163	0.553 (0.0441)	5.12976e-36
	124693	rs9270797	32569297	A/G	HLA-DQA1	LD	0.486	0.263 (0.0325)	6.33094e-16
	124693	rs3135314	28861320	A/G	TRIM27	LD	0.486	0.228 (0.0333)	6.90666e-12
	124693	rs9380210	30990019	G/A	MUC22	gene	0.436	0.190 (0.0345)	3.90667e-08
Blood-pressure QTL
Diastolic blood pressure	124766	rs2071277	32171683	C/T	NOTCH4	gene	0.423	0.261 (0.0392)	2.87361e-11
Systolic blood pressure	124467	rs2071277	32171683	C/T	NOTCH4	gene	0.423	0.370 (0.0585)	2.50526e-10
Hematological QTL
Hematocrit	87158	rs9391855	32149801	T/C	AGER	gene	0.166	-0.134 (0.0187)	9.19786e-13
	87158	rs1050654	31324100	G/T	HLA-B	gene	0.212	0.104 (0.0170)	1.04954e-09
	87158	rs2743925	29698050	G/A	HLA-F	gene	0.081	-0.154 (0.0268)	9.91102e-09
Hemoglobin	120831	rs9394078	31868938	T/C	C2	gene	0.088	-0.058 (0.0076)	1.53956e-14
Mean corpuscular hemoglobin	77812	HLA-C pos.114	31239060	N/D	HLA-C	gene	0.172	0.083 (0.0100)	1.10647e-16
Mean corpuscular volume	77977	HLA-C pos.275	31237869	-	HLA-C	gene	-	-	1.30417e-18
	77977	HLA-B pos.69(A)	31324530	-	HLA-B	gene	0.231	-0.193 (0.0327)	3.90716e-09
Platelet count	86087	rs9296095	33542523	C/T	BAK1	gene	0.223	5.566 (0.3155)	1.57922e-69
	86087	rs511515	33541507	A/G	BAK1	gene	0.253	-3.939 (0.3174)	2.41765e-35
	86087	rs2894189	31217815	A/C	HLA-C	nearest	0.485	3.263 (0.2628)	2.27021e-35
	86087	HLA-DRB1 pos.71(E)	32551949	-	HLA-DRB1	gene	0.106	3.711 (0.4340)	1.21123e-17
	86087	rs2797964	34185755	C/T	HMGA1	LD	0.165	-2.369 (0.3556)	2.71071e-11
	86087	HLA-A pos.114	29911114	-	HLA-A	gene	-	-	1.19611e-09
	86087	rs2523589	31327334	G/T	HLA-B	LD	0.411	2.262 (0.3216)	2.00991e-12
Red blood cell count	87356	HLA-B pos.69	31324530	-	HLA-B	gene	-	-	1.48588e-22
	87356	rs118012224	34205822	C/T	HMGA1	gene	0.128	-0.016 (0.0024)	6.61036e-11
	87356	rs9348878	32109294	G/A	ATF6B	LD	0.169	-0.014 (0.0025)	1.52912e-08
	87356	rs7754245	29938478	A/G	HLA-A	LD	0.21	-0.012 (0.0022)	2.93555e-08
White blood cell count	86639	rs17886232	31237965	G/C	HLA-C	gene	0.358	0.119 (0.0075)	1.57479e-56
	86639	6:32547744	32547744	-	HLA-DRB1	gene	0.465	0.070 (0.0079)	6.36847e-19
	86639	rs2596471	31428911	A/G	HLA-B	LD	0.239	-0.067 (0.0105)	1.8391e-10
	86639	rs117324087	34234974	G/A	HMGA1	LD	0.124	-0.062 (0.0110)	1.60191e-08
Kidney-related QTL
Blood urea nitrogen	124563	rs3095337	30737591	C/G	HLA-E	LD	0.073	-0.186 (0.0269)	4.11839e-12
Creatinine	125191	rs2301748	31371397	T/C	MICA	gene	0.057	0.012 (0.0011)	1.03549e-31
	125191	rs34794906	31237858	T/C	HLA-C	gene	0.357	-0.004 (0.0006)	5.26702e-12
Liver-related QTL
Alanine aminotransferase	120788	rs2905715	31351530	C/T	MICA	LD	0.272	0.327 (0.0501)	6.92049e-11
	120788	rs28673163	34178764	A/C	HMGA1	LD	0.159	-0.335 (0.0612)	4.36296e-08
Aspartate transaminase	121162	rs117654833	32202630	T/G	HLA-DRB1	LD	0.072	0.444 (0.0584)	2.92193e-14
	121162	rs742870	33076268	T/C	HLA-DPB1	LD	0.385	-0.192 (0.0329)	6.01661e-09
Metabolic QTL
Hemoglobin A1c	56650	rs2923009	31358559	T/C	MICA	LD	0.24	-0.021 (0.0033)	5.25311e-10
HDL cholesterol	124772	rs9380294	32380909	C/A	BTNL2	nearest	0.146	0.503 (0.0653)	1.43495e-14
	124772	rs9268505	32377408	C/T	BTNL2	nearest	0.476	-0.328 (0.0512)	1.46654e-10
	124772	rs13220394	34810172	C/T	UHRF1BP1	gene	0.368	-0.295 (0.0477)	6.67821e-10
Total cholesterol	125007	HLA-DQB1 pos.57(V)	32632681	-	HLA-DQB1	gene	0.178	2.168 (0.1793)	1.18639e-33
Triglyceride	123426	rs111524667	32453284	G/C	HLA-DQA1	LD	0.09	6.680 (0.4653)	1.07579e-46
	123426	rs2797963	34185749	C/T	HMGA1	LD	0.153	-2.760 (0.3719)	1.17177e-13
Protein QTL
Albumin	125069	rs7762933	31162520	T/C	HLA-C	LD	0.447	-0.009 (0.0010)	1.17974e-17
	125069	rs928482	34215221	A/G	C6orf1	gene	0.17	-0.011 (0.0013)	3.29462e-16
	125069	rs4713438	31146846	A/G	POU5F1	gene	0.156	-0.008 (0.0014)	5.54147e-09
High-sensitivity C-reactive protein	99904	rs915654	31538497	T/A	MICB	LD	0.447	-0.004 (0.0007)	5.7262e-09
Protein in blood	24307	6:32324081	32324081	AT/A	C6orf10	gene	0.139	0.030 (0.0054)	2.61776e-08
Other QTL
Menopause age	44843	6:32547722	32547722	-	HLA-DRB1	gene	0.411	0.177 (0.0299)	3.07644e-09
Pulse rate	121124	rs2534791	29522712	G/A	UBD	LD	0.174	0.254 (0.0459)	3.09806e-08

## Sheet: Supplementary Table 5
Supplementary Table 5. Novelty of the variant-trait associations
Phenotype	Variant	Position (GRch37)	A1/A2	P	Previously reported	PUBMEDID	STUDY	DISEASE/TRAIT	MAPPED_TRAIT	INITIAL SAMPLE SIZE	REPLICATION SAMPLE SIZE	Variant	POS	P-VALUE
Cardiovascular disease
Hypertension	HLA-B pos.80(T)	31324497	-	2.26382e-13	Yes	31879980	Ordered multinomial regression for genetic association analysis of ordinal phenotypes at Biobank scale.	Hypertension	hypertension	30,822 British ancestry normal blood pressure individuals, 25,242 British ancestry elevated blood pressure individuals, 50,461 British ancestry stage 1 hypertension individuals, 75,286 British ancestry stage 2 hypertension individuals, 3,754 British ancestry hypertension crisis individuals	NA	rs2524095	31266117	3e-12
Immune-related disease
Allergic disease	rs9274326	32632237	C/T	2.10329e-08	Yes	29083406	Shared genetic origin of asthma, hay fever and eczema elucidates allergic disease biology.	Allergic disease (asthma, hay fever or eczema)	allergy	180,129 European ancestry cases, 180,709 European ancestry controls	NA	rs34004019	32626403	4e-52
Kidney-related disease
Hematuria	rs2517754	29896680	A/G	3.08565e-08	No
Metabolic disease
Hyperlipidemia	rs12661142	32639786	A/G	3.2286e-18	Yes	28334899	Association analyses of East Asian individuals and trans-ancestry analyses with European individuals reveal new loci associated with cholesterol and triglyceride levels.	Total cholesterol levels	total cholesterol measurement	32,576 East Asian ancestry individuals, 187,365 European ancestry individuals	10,855 Chinese ancestry individuals	rs3177928	32412435	5e-22
Type 2 diabetes	rs2797963	34185749	C/T	7.40382e-12	Yes	32499647	Identification of type 2 diabetes loci in 433,540 East Asian individuals.	Type 2 diabetes	type II diabetes mellitus	77,418 East Asian cases, 356,122 East Asian controls	NA	rs4711389	34214670	7e-17
Thyroid-related disease
Thyroid disease	6:32608334	32608334	G/GAAA	9.94916e-22	Yes	32581359	FLT3 stop mutation increases FLT3 ligand level and risk of autoimmune thyroid disease.	Autoimmune thyroid disease	autoimmune thyroid disease	30,234 European ancestry cases, 724,172 European ancestry controls	NA	rs9272426	32605189	1e-196
	rs2255001	31430143	C/G	2.34853e-13	Yes	22493691	Novel associations for hypothyroidism include known autoimmune risk loci.	Hypothyroidism	hypothyroidism	3,736 European ancestry cases, 35,546 European ancestry controls	NA	rs2517532	31018407	1e-08
	rs12055599	31612576	T/A	3.11679e-11	Yes	25936594	Genome wide identification of new genes and pathways in patients with both autoimmune thyroiditis and type 1 diabetes.	Type 1 diabetes and autoimmune thyroid diseases	autoimmune thyroid disease, type I diabetes mellitus	346 European ancestry cases, 727 European ancestry controls	185 European ancestry cases, 340 European ancestry controls	rs2251396	31364707	1e-22
	rs28891457	32641938	T/G	5.12871e-11	Yes	32581359	FLT3 stop mutation increases FLT3 ligand level and risk of autoimmune thyroid disease.	Autoimmune thyroid disease	autoimmune thyroid disease	30,234 European ancestry cases, 724,172 European ancestry controls	NA	rs9272426	32605189	1e-196
Anthropometric QTL
Body mass index	HLA-DQA1 pos.69(L)	32609285	-	1.18043e-09	Yes	32609285	Shared Genetic and Experimental Links between Obesity-Related Traits and Asthma Subtypes in UK Biobank.	Body mass index	body mass index	457,822 European ancestry individuals	NA	rs35880697	32433759	7e-10
	rs59230085	29190624	A/G	9.91021e-10	Yes	31669095	Shared Genetic and Experimental Links between Obesity-Related Traits and Asthma Subtypes in UK Biobank.	Body mass index	body mass index	457,822 European ancestry individuals	NA	rs16894234	28697964	3e-12
Grip strength	rs2301748	31371397	T/C	4.60562e-08	Yes	29691431	Biological Insights Into Muscular Strength: Genetic Findings in the UK Biobank.	Hand grip strength	grip strength measurement	223,215 British ancestry individuals	111,610 British ancestry individuals	rs2260051	31591918	7e-12
Height	6:34207474	34207474	T/TAA	2.04777e-76	Yes	20881960	Hundreds of variants clustered in genomic loci and biological pathways affect human height.	Height	body height	133,653 European ancestry individuals	50,074 European ancestry individuals	rs2780226	34199092	8e-28
	rs9501677	29497002	A/G	5.65465e-40	Yes	20881960	Hundreds of variants clustered in genomic loci and biological pathways affect human height.	Height	body height	133,653 European ancestry individuals	50,074 European ancestry individuals	rs3129109	29084232	2e-17
	rs9263789	31128329	A/G	1.85108e-17	Yes	20881960	Hundreds of variants clustered in genomic loci and biological pathways affect human height.	Height	body height	133,653 European ancestry individuals	50,074 European ancestry individuals	rs2256183	31380529	8e-29
	rs12527060	34967349	A/G	2.19148e-12	Yes	20881960	Hundreds of variants clustered in genomic loci and biological pathways affect human height.	Height	body height	133,653 European ancestry individuals	50,074 European ancestry individuals	rs6457821	35402805	2e-12
	rs3130743	29142064	G/A	7.08129e-11	Yes	20881960	Hundreds of variants clustered in genomic loci and biological pathways affect human height.	Height	body height	133,653 European ancestry individuals	50,074 European ancestry individuals	rs3129109	29084232	2e-17
Hip circumference	rs78420081	34231005	C/T	8.7356e-27	Yes	25673412	New genetic loci link adipose and insulin biology to body fat distribution.	Hip circumference	hip circumference	up to 56,910 European ancestry men, up to 86,570 European ancestry women	up to 36,570 European ancestry men, 30,172 European ancestry women, 915 Filipino ancestry men, 735 Filipino ancestry women, 2,351 African American/Afro-Caribbean ancestry men, 6,258 African American/Afro-Caribbean ancestry women, 2,285 South Asian ancestry men, 506 South Asian ancestry women, 195 Seychellois ancestry men, 266 Seychellois ancestry women	rs9469761	34236429	3e-08
	6:32548797	32548797	-	1.83871e-12	Yes	31453325	Genotype-by-environment interactions inferred from genetic effects on phenotypic variability in the UK Biobank.	Hip circumference	hip circumference	346,781 European ancestry individuals	NA		32176782	3e-24
	6:28749731	28749731	T/TA	1.83757e-10	No
Body Weight	6:34205465	34205465	G/GGAGCCC	5.12976e-36	Yes	31097437	Association between birth weight and refractive error in adulthood: a Mendelian randomisation study.	Birth weight	birth weight	188,039 European ancestry individuals	NA	rs2780226	34199092	7e-12
	rs9270797	32569297	A/G	6.33094e-16	No
	rs3135314	28861320	A/G	6.90666e-12	No
	rs9380210	30990019	G/A	3.90667e-08	Yes	31043758	Maternal and fetal genetic effects on birth weight and their relevance to cardio-metabolic risk factors.	Birth weight	birth weight	298,142 European ancestry individuals, 6,635 African American individuals, 1,449 Filipino individuals, 420 Turkish individuals, 365 Moroccan individuals, 395 Surinamese individuals, 1,052 Afro-Caribbean individuals, 612 Hispanic individuals, 1,180 Thai individuals, 840 Chinese ancestry individuals, 10,133 individuals	NR	rs9366778	31269173	3e-11
Blood-pressure QTL
Diastolic blood pressure	rs2071277	32171683	C/T	2.87361e-11	Yes	30578418	Trans-ethnic association study of blood pressure determinants in over 750,000 individuals.	Diastolic blood pressure	diastolic blood pressure	365,998 European ancestry individuals, 63,490 African ancestry individuals, 22,802 Hispanic individuals, 4,792 Asian ancestry individuals, 2,695 Native American ancestry individuals	299,024 European ancestry individuals, 17,277 individuals	rs2849018	32310863	2e-17
Systolic blood pressure	rs2071277	32171683	C/T	2.50526e-10	Yes	28739976	Novel Blood Pressure Locus and Gene Discovery Using Genome-Wide Association Study and Expression Data Sets From Blood and the Kidney.	Systolic blood pressure	systolic blood pressure	150,134 European ancestry individuals	87,359 European ancestry individuals, 140,886 European and unknown ancestry individuals	rs185819	32050067	1e-17
Hematological QTL
Hematocrit	rs9391855	32149801	T/C	9.19786e-13	Yes	32888493	Trans-ethnic and Ancestry-Specific Blood-Cell Genetics in 746,667 Individuals from 5 Global Populations.	Hematocrit	hematocrit	142,940 East Asian ancestry individuals	NA	rs17205640	32637413	1e-14
	rs1050654	31324100	G/T	1.04954e-09	Yes	32888493	Trans-ethnic and Ancestry-Specific Blood-Cell Genetics in 746,667 Individuals from 5 Global Populations.	Hematocrit	hematocrit	142,940 East Asian ancestry individuals	NA	rs9266444	31338093	2e-10
	rs2743925	29698050	G/A	9.91102e-09	Yes	27863252	The Allelic Landscape of Human Blood Cell Trait Variation and Links to Common Complex Disease.	Hematocrit	hematocrit	173,039 European ancestry individuals	NA	rs9260313	29916885	1e-15
Hemoglobin	rs9394078	31868938	T/C	1.53956e-14	Yes	32327693	Predicted loss and gain of function mutations in ACO1 are associated with erythropoiesis.	Hemoglobin levels	hemoglobin measurement	684,122 European ancestry individuals	NA	rs1150752	32064726	7e-35
Mean corpuscular hemoglobin	HLA-C pos.114	31239060	N/D	1.10647e-16	Yes	27863252	The Allelic Landscape of Human Blood Cell Trait Variation and Links to Common Complex Disease.	Mean corpuscular hemoglobin	mean corpuscular hemoglobin	172,332 European ancestry individuals	NA	rs4947311	31326166	6e-26
Mean corpuscular volume	HLA-C pos.275	31237869	-	1.30417e-18	Yes	32888493	Trans-ethnic and Ancestry-Specific Blood-Cell Genetics in 746,667 Individuals from 5 Global Populations.	Mean corpuscular volume	mean corpuscular volume	121,047 East Asian ancestry individuals	NA	rs1050118	31237776	5e-17
	HLA-B pos.69(A)	31324530	-	3.90716e-09	Yes	32888493	Trans-ethnic and Ancestry-Specific Blood-Cell Genetics in 746,667 Individuals from 5 Global Populations.	Mean corpuscular volume	mean corpuscular volume	121,047 East Asian ancestry individuals	NA	rs1050118	31237776	5e-17
Platelet count	rs9296095	33542523	C/T	1.57922e-69	Yes	32888493	Trans-ethnic and Ancestry-Specific Blood-Cell Genetics in 746,667 Individuals from 5 Global Populations.	Platelet count	platelet count	145,648 East Asian ancestry individuals	NA	rs5745582	33546498	2e-53
	rs511515	33541507	A/G	2.41765e-35	Yes	32888493	Trans-ethnic and Ancestry-Specific Blood-Cell Genetics in 746,667 Individuals from 5 Global Populations.	Platelet count	platelet count	145,648 East Asian ancestry individuals	NA	rs5745582	33546498	2e-53
	rs2894189	31217815	A/C	2.27021e-35	Yes	29403010	Genetic analysis of quantitative traits in the Japanese population links cell types to complex human diseases.	Platelet count	platelet count	108,208 Japanese ancestry individuals	NA	rs139332374	31102305	1e-10
	HLA-DRB1 pos.71(E)	32551949	-	1.21123e-17	Yes	22139419	New gene functions in megakaryopoiesis and platelet formation.	Platelet count	platelet count	38,891 European ancestry individuals, 1,661 Val Borbera (founder/genetic isolate) individuals, 521 Carlantino (founder/genetic isolate) individuals, 1,198 Friuli Venezia Giulia (founder/genetic isolate) individuals, 1,213 South Tyrolean (founder/genetic isolate) individuals, 890 Sorbian (founder/genetic isolate) individuals, 4,292 Sardinian (founder/genetic isolate) individuals	Up to 16,949 European ancestry individuals, 854 Cliento (founder/genetic isolate) individuals, 1,035 Talana (founder/genetic isolate) individuals	rs399604	32975014	1e-10
	rs2797964	34185755	C/T	2.71071e-11	No
	HLA-A pos.114	29911114	-	1.19611e-09	Yes	32888493	Trans-ethnic and Ancestry-Specific Blood-Cell Genetics in 746,667 Individuals from 5 Global Populations.	Platelet count	platelet count	145,648 East Asian ancestry individuals	NA	rs41291770	29594265	4e-11
	rs2523589	31327334	G/T	2.00991e-12	Yes	29403010	Genetic analysis of quantitative traits in the Japanese population links cell types to complex human diseases.	Platelet count	platelet count	108,208 Japanese ancestry individuals	NA	rs139332374	31102305	1e-10
Red blood cell count	HLA-B pos.69	31324530	-	1.48588e-22	Yes	32888493	Trans-ethnic and Ancestry-Specific Blood-Cell Genetics in 746,667 Individuals from 5 Global Populations.	Red blood cell count	red blood cell density measurement	727,624 African American or Afro-Caribbean, African ancestry, European ancestry, East Asian ancestry, Hispanic or Latin American and South Asian ancestry individuals	NA	rs2854008	31312538	5e-92
	rs118012224	34205822	C/T	6.61036e-11	Yes	27863252	The Allelic Landscape of Human Blood Cell Trait Variation and Links to Common Complex Disease.	Red blood cell count	erythrocyte count	172,952 European ancestry individuals	NA	rs185139895	34177853	7e-10
	rs9348878	32109294	G/A	1.52912e-08	Yes	27863252	The Allelic Landscape of Human Blood Cell Trait Variation and Links to Common Complex Disease.	Red blood cell count	erythrocyte count	172,952 European ancestry individuals	NA	rs9272535	32606756	6e-30
	rs7754245	29938478	A/G	2.93555e-08	Yes	27863252	The Allelic Landscape of Human Blood Cell Trait Variation and Links to Common Complex Disease.	Red blood cell count	erythrocyte count	172,952 European ancestry individuals	NA	rs561817687	29878548	2e-16
White blood cell count	rs17886232	31237965	G/C	1.57479e-56	Yes	29403010	Genetic analysis of quantitative traits in the Japanese population links cell types to complex human diseases.	White blood cell count	leukocyte count	107,964 Japanese ancestry individuals	NA	rs114398276	31246823	1e-24
	6:32547744	32547744	-	6.36847e-19	Yes	29403010	Genetic analysis of quantitative traits in the Japanese population links cell types to complex human diseases.	White blood cell count	leukocyte count	107,964 Japanese ancestry individuals	NA	rs147499485	32184024	6e-10
	rs2596471	31428911	A/G	1.8391e-10	Yes	29403010	Genetic analysis of quantitative traits in the Japanese population links cell types to complex human diseases.	White blood cell count	leukocyte count	107,964 Japanese ancestry individuals	NA	rs114398276	31246823	1e-24
	rs117324087	34234974	G/A	1.60191e-08	No
Kidney-related QTL
Blood urea nitrogen	rs3095337	30737591	C/G	4.11839e-12	No
Creatinine	rs2301748	31371397	T/C	1.03549e-31	Yes	29403010	Genetic analysis of quantitative traits in the Japanese population links cell types to complex human diseases.	Creatinine levels	creatinine measurement	142,097 Japanese ancestry individuals	NA	rs143933372	31099239	2e-08
	rs34794906	31237858	T/C	5.26702e-12	Yes	29403010	Genetic analysis of quantitative traits in the Japanese population links cell types to complex human diseases.	Creatinine levels	creatinine measurement	142,097 Japanese ancestry individuals	NA	rs143933372	31099239	2e-08
Liver-related QTL
Alanine aminotransferase	rs2905715	31351530	C/T	6.92049e-11	No
	rs28673163	34178764	A/C	4.36296e-08	Yes	29403010	Genetic analysis of quantitative traits in the Japanese population links cell types to complex human diseases.	Alanine transaminase levels	serum alanine aminotransferase measurement	134,182 Japanese ancestry individuals	NA	rs185355701	33860843	3e-08
Aspartate transaminase	rs117654833	32202630	T/G	2.92193e-14	Yes	29403010	Genetic analysis of quantitative traits in the Japanese population links cell types to complex human diseases.	Aspartate aminotransferase levels	aspartate aminotransferase measurement	134,154 Japanese ancestry individuals	NA	rs115695709	32191339	3e-16
	rs742870	33076268	T/C	6.01661e-09	No
Metabolic QTL
Hemoglobin A1c	rs2923009	31358559	T/C	5.25311e-10	No
HDL cholesterol	rs9380294	32380909	C/A	1.43495e-14	Yes	29403010	Genetic analysis of quantitative traits in the Japanese population links cell types to complex human diseases.	High density lipoprotein cholesterol levels	high density lipoprotein cholesterol measurement	70,657 Japanese ancestry individuals	NA	rs28366301	32560883	8e-11
	rs9268505	32377408	C/T	1.46654e-10	Yes	29403010	Genetic analysis of quantitative traits in the Japanese population links cell types to complex human diseases.	High density lipoprotein cholesterol levels	high density lipoprotein cholesterol measurement	70,657 Japanese ancestry individuals	NA	rs28366301	32560883	8e-11
	rs13220394	34810172	C/T	6.67821e-10	Yes	30275531	Genetics of blood lipids among ~300,000 multi-ethnic participants of the Million Veteran Program.	HDL cholesterol	high density lipoprotein cholesterol measurement	215,551 European ancestry individuals, 57,332 African American individuals, 24,743 Hispanic individuals	Up to 319,677 individuals	rs9368830	34668635	4e-21
Total cholesterol	HLA-DQB1 pos.57(V)	32632681	-	1.18639e-33	Yes	30275531	Genetics of blood lipids among ~300,000 multi-ethnic participants of the Million Veteran Program.	Total cholesterol levels	total cholesterol measurement	215,551 European ancestry individuals, 57,332 African American individuals, 24,743 Hispanic individuals	Up to 319,677 individuals	rs35062987	32590735	2e-39
Triglyceride	rs111524667	32453284	G/C	1.07579e-46	Yes	32203549	Evaluating the relationship between circulating lipoprotein lipids and apolipoproteins with risk of coronary heart disease: A multivariable Mendelian randomisation analysis.	Triglyceride levels	triglyceride measurement	441,016 European ancestry individuals	NA	rs28383314	32587213	4e-76
	rs2797963	34185749	C/T	1.17177e-13	Yes	32154731	Polygenic Hyperlipidemias and Coronary Artery Disease Risk.	Triglyceride levels	triglyceride measurement	324,694 British ancestry individuals	NA	rs114760566	34192036	1e-12
Protein QTL
Albumin	rs7762933	31162520	T/C	1.17974e-17	Yes	29403010	Genetic analysis of quantitative traits in the Japanese population links cell types to complex human diseases.	Serum albumin level	serum albumin measurement	102,223 Japanese ancestry individuals	NA	rs114584519	31313148	1e-08
	rs928482	34215221	A/G	3.29462e-16	No
	rs4713438	31146846	A/G	5.54147e-09	Yes	29403010	Genetic analysis of quantitative traits in the Japanese population links cell types to complex human diseases.	Serum albumin level	serum albumin measurement	102,223 Japanese ancestry individuals	NA	rs114584519	31313148	1e-08
High-sensitivity C-reactive protein	rs915654	31538497	T/A	5.7262e-09	Yes	31900758	Using Mendelian randomization to evaluate the causal relationship between serum C-reactive protein levels and age-related macular degeneration.	C-reactive protein levels	C-reactive protein measurement	418,642 British ancestry individuals	NA	rs9266230	31325341	1e-35
Protein in blood	6:32324081	32324081	AT/A	2.61776e-08	Yes	29875488	Genomic atlas of the human plasma proteome.	Blood protein levels	blood protein measurement	3,301 European ancestry individuals	NA	rs113534515	32460798	4e-17
Other QTL
Menopause age	6:32547722	32547722	-	3.07644e-09	No
Pulse rate	rs2534791	29522712	G/A	3.09806e-08	No
