# Supplementary material for: Multi-omics analyses of cognitive traits and psychiatric disorders highlight brain-dependent mechanisms
Source: Hum Mol Genet. 2021 Jan 22;32(6):885–96. doi: 10.1093/hmg/ddab016 (PMC9990996; doi:10.1093/hmg/ddab016)
Supplement: Copy_of_Supplementary_Tables_Final_TGR_(3)_ddab016 [file copy_of_supplementary_tables_final_tgr_(3)_ddab016.xlsx]

## Sheet: Table S1
Supplementary Table 1: Characteristics of genome-wide association studies of neurological and psychiatric traits
Trait/disease	Author	Sample size	URL	Notes
Alzheimer's disease	Jansen et al. (2019)1	455258	https://ctg.cncr.nl/software/summary_statistics
Attention deficit hyperactivity disorder - European GWAS	Demontis et al. (2017)2	53293	https://www.med.unc.edu/pgc/results-and-downloads
Bipolar disorder	Ruderfer et al. (2018)3	41653	https://www.med.unc.edu/pgc/results-and-downloads
Depression	Wray et al (2018)4 and Howard (2018)5	500199	URL provided by David Howard	Meta-analysis of the 33 cohorts of the Psychiatric Genomics Consortium (excluding UK Biobank and 23andMe data) as described in Wray et al. (2018), and the broad depression phenotype in the full release of the UK Biobank as described in Howard et al. (2018).
Insomnia	Jansen et al. (2018)6	386533	https://ctg.cncr.nl/software/summary_statistics
Intelligence	Savage et al. (2018)7	279930	https://ctg.cncr.nl/software/summary_statistics
Neuroticism	Elsworth (2018) [unpublished]8	374317	https://data.bris.ac.uk/datasets/2fahpksont1zi26xosyamqo8rr/MRC%20IEU%20UK%20Biobank%20GWAS%20pipeline%20version%201.pdf
Schizophrenia	Ruderfer et al. (2018)3	65967	https://www.med.unc.edu/pgc/results-and-downloads
References:
1. Jansen IE, Savage JE, Watanabe K, Bryois J, Williams DM, Steinberg S, et al. Genome-wide meta-analysis identifies new loci and functional pathways influencing Alzheimer’s disease risk. Nature Genetics. 2019;
2. Demontis D, Walters RK, Martin J, Mattheisen M, Als TD, Agerbo E, et al. Discovery of the first genome-wide significant risk loci for attention deficit/hyperactivity disorder. Nature Genetics. 2019;51(1):63–75.
3. Ruderfer DM, Ripke S, McQuillin A, Boocock J, Stahl EA, Pavlides JMW, et al. Genomic Dissection of Bipolar Disorder and Schizophrenia, Including 28 Subphenotypes. Cell. 2018;173(7):1705–1715.e16.
4. Wray NR, Ripke S, Mattheisen M, Trzaskowski M, Byrne EM, Abdellaoui A, et al. Genome-wide association analyses identify 44 risk variants and refine the genetic architecture of major depression. Nat Genet. 2018;
5. Howard DM, Adams MJ, Shirali M, Clarke T, Marioni RE, Davies G, et al. Genome-wide association study of depression phenotypes in UK Biobank identifies variants in excitatory synaptic pathways. Nat Commun. 2018;9:1470.
5. Jansen PR, Watanabe K, Stringer S, Skene N, Bryois J, Hammerschlag AR, et al. Genome-wide analysis of insomnia in 1,331,010 individuals identifies new risk loci and functional pathways. Nature Genetics. 2019;51(3):394–403.
7. Mitchell R, Hemani G, Dudding T, Paternoster L. UK Biobank Genetic Data: MRC-IEU Quality Control, Version 1.

## Sheet: Table S2
Supplementary Table 2: Characteristics of genome-wide association studies of neurological and psychiatric traits
	Project	Tissue	N	SNPs	Probes	Case/control	Ancestry
Brain Eqtl	GTEX	Brain: anterior cingulate cortex BA24, hippocampus, hypothalamus, putamen basal ganglia, cerebellar hemisphere, frontal cortex BA9, nucleus accumbens basal ganglia, cortex, caudate basal ganglia, cerebellum	233			Retrospective population-based study of deceased donors; Cause of deaths varied from traumatic injury, cerebrovascular, heart, liver, renal, respiratory and neurological disease.	Predominantly European
	CMC	Dorsolateral prefrontal cortex	467	1102001	14,366 genes	209 schizophrenia-affected case subjects, 52 AFF (bipolar, major depressive disorder, or mood disorder, unspecified)-affected case subjects, and 206 control subjects.	European
	Rosmap	Dorsolateral prefrontal cortex	494	6440707	12979	288 had pathological Alzheimer's disease	European
	The Brain Eqtl Almanac project (Braineac)	frontal cortex (FCTX), hippocampus (HIPP), medulla (specifically inferior olivary nucleus, MEDU), occipital cortex (specifically primary visual cortex, OCTX), putamen (PUTM), substantia nigra (SNIG), thalamus (THAL), temporal cortex(TCTX), intralobular white matter (WHMT), and cerebellar cortex (CRBL)	134	6187834	25490	free of neurodegenrative disorders
Brain Mqtl	ROS/MAP *	Brain cortical region	468	5211394	417700	429 from the full sample had a diagnosis of AD	European
	Hannon et al	Fetal brain	166	312180	26840	NA	European
	Jaffe et al	Frontal cortex region	526	1544693	138917	191 schizophrenia cases, 335 non-psychiatric controls	48% Caucasian
Eqtlgen IN BLOOD	CODAM	Whole blood	186	10209777	44556	Population based with moderately increased risk of developing cardiometabolic diseases such as type 2 diabetes and/or cardiovascular disease	European (Netherlands)
	GoNL	Whole blood	85			Population based	European (Netherlands)
	Lifelines Deep	Whole blood	1114			Population based	European (Netherlands)
	Leiden Longevity Study	Whole blood	432			Population based	European (Netherlands)
	Leiden Longevity Study	Whole blood	265			Population based	European (Netherlands)
	NTR	Whole blood	651			Population based	European (Netherlands)
	NTR	Whole blood	147			Population based	European (Netherlands)
	PAN	Whole blood	175			Prospective ALS patients	European (Netherlands)
	Rotterdam Study	Whole blood	776			Population based	European (Netherlands)
	EGCUT 2	Whole blood	508			Population based	European (Estonia)
	CARTaGENE	Whole blood	634			Population based	Predominantly European
	CARTaGENE	Whole blood	191			Population based	Predominantly European
	DGN	Whole blood	922			Cases with Major Depressive Disorder and controls	European
	GTEx	Whole blood	336			Post-mortem donors	Predominantly European
	BEST	Whole blood	1404			Individuals with arsenic-related lesions	Bangladeshi
	BSGS	Whole blood	329			Population based	Northern European
	Cardiology	Whole blood	134			Mixed cardiovascular function diversity	Predominantly European
	CHDWB	Whole blood	384			Population based	Predominantly European
	DILGOM	Whole blood	498			Population based	European (Finland)
	EGCUT 1	Whole blood	818			Population based	European (Estonia)
	EGCUT 2	Whole blood	77			Population based	European (Estonia)
	Fehrmann	Whole blood	214			Several disease patients and controls	European (United Kingdom and Netherlands)
	Fehrmann	Whole blood	1227			Several disease patients and controls	European (United Kingdom and Netherlands)
	HVH	Whole blood	40			Heart disease patients and controls	European
	HVH	Whole blood	59			Heart disease patients and controls	European
	InCHIANTI	Whole blood	609			Population based	European (Italy)
	KORA F4	Whole blood	952			Population based	European (Germany)
	LIFE Adult	Whole blood	1978/2456*			Population based	European (Germany)
	LIFE Heart	PBMC	2106/4285*			Suspected or confirmed coronary artery disease	European (Germany)
	Morocco	Whole blood	175			Population based	Arabic
	Rotterdam Study	Whole blood	749			Population based	European (Netherlands)
	SHIP-TREND	Whole blood	955			Population based	European (North-east of Germany)
	SSIC	Whole blood	115			Population based	Asian
	Sorbs	PBMC	513			Population based	European (Sorbs slavonic minority from Germany)
	YoungFinns	Whole blood	1428			Population based	European (Finland)
	FHS	Whole blood	5075/1549**			Population based, multi-generation study	European
	NESDA	Whole blood	2767			Population-based samples, individuals with depression/anxiety, members of twin registry	European (Netherlands)
	BSGS main (CAGE)	Whole blood	846	7763174	38624	Family-based genetic study	Predominantly European
	BSGS pilot (CAGE)	Whole blood	80			Family-based genetic study
	CAD (batch 1) (CAGE)	Whole blood	147			Population-based, coronary heart disease
	CAD (batch 2) (CAGE)	Whole blood	176			Population based, coronary heart disease
	CHDWB (batch 1)	Whole blood	141			Population-based
	CHDWB (batch 2)	Whole blood	132			Population-based
	CHDWB (batch 3)	Whole blood	982			Population-based
	EGCUT	Whole blood	162			Population-based
	MOROCCO	Whole blood	188			Population-based	African (Moroccan)
	* samples added to interim freeze/samples added to the final freeze
	** samples added to cis-eQTL and trans-eQTL analysis/samples added to ePRS analysis
	CAGE had 89 duplicates resulting in a total of 2,765 individuals post-merge

## Sheet: Table S3
Supplementary Table 3: Transcriptome-wide Mendelian randomization study results for brain-related traits and disorders using brain-tissue derived data
nSNPs - number of SNPs, MR method - Mendelian randomization (MR) method, Beta - MR effect estimate, SE - standard error of the estimate, P - p-value, Coloc PPA - posterior probability of association provided by the coloc method that gene expression and trait share a causal variant
Gene	nSNPs	MR Method	F statistic	Beta	SE	P	Outcome	Coloc PPA
PIDD	1	Wald ratio	93.5816	0.187893	0.0395153	1.99e-06	ADHD	0.954035
CR1	1	Wald ratio	76.594	0.041999	0.00475964	1.1e-18	Alzheimers disease	0.993739
PRSS36	1	Wald ratio	75.663	-0.016645	0.00309171	7.3e-08	Alzheimers disease	0.983435
FCER1G	1	Wald ratio	17.5832	-0.0539999	0.0100716	8.25e-08	Alzheimers disease	0.98087
ACE	1	Wald ratio	39.0958	-0.0487018	0.0101779	1.71e-06	Alzheimers disease	0.969595
FIBP	1	Wald ratio	108.362	-0.0252996	0.00540682	2.88e-06	Alzheimers disease	0.970049
CTSW	1	Wald ratio	23.9375	0.0273168	0.00583793	2.88e-06	Alzheimers disease	0.960686
HAPLN4	1	Wald ratio	47.2672	0.273791	0.0493015	2.8e-08	Bipolar disease	0.903126
MCM3AP	1	Wald ratio	93.4461	-0.201663	0.0387494	1.95e-07	Bipolar disease	0.997892
LMAN2L	1	Wald ratio	45.0973	-0.309643	0.0611586	4.13e-07	Bipolar disease	0.978057
SPIRE2	1	Wald ratio	71.775	-0.247842	0.0503819	8.69e-07	Bipolar disease	0.959993
TOP3B	1	Wald ratio	110.392	0.0660758	0.0134825	9.54e-07	Bipolar disease	0.984922
ADD3	1	Wald ratio	45.212	0.241054	0.0496373	1.2e-06	Bipolar disease	0.810841
GNL3	1	Wald ratio	159.195	0.124381	0.0257384	1.35e-06	Bipolar disease	0.92857
NMB	1	Wald ratio	42.1999	0.297678	0.0621883	1.7e-06	Bipolar disease	0.840755
MRPS33	1	Wald ratio	39.2684	0.296089	0.0628487	2.46e-06	Bipolar disease	0.910795
STK4	1	Wald ratio	65.9984	0.172505	0.0368824	2.91e-06	Bipolar disease	0.801842
NEK4	1	Wald ratio	29.741	0.27371	0.0588764	3.34e-06	Bipolar disease	0.86672
FADS1	1	Wald ratio	144.102	-0.153543	0.033313	4.04e-06	Bipolar disease	0.936844
RPRD2	2	Inverse variance weighted	688.413	-0.0575142	0.0126685	5.63e-06	Bipolar disease	NA
NEGR1	1	Wald ratio	70.3448	0.0987143	0.0115517	1.28e-17	Depression	0.977951
SLC12A5	1	Wald ratio	1196.84	0.0260208	0.00422192	7.13e-10	Depression	0.991059
PSEN2	1	Wald ratio	97.4569	0.0493313	0.0107134	4.13e-06	Depression	0.808791
THUMPD3	2	Inverse variance weighted	95.8	0.0348037	0.00762106	4.95e-06	Depression	NA
C1QTNF4	1	Wald ratio	49.182	0.0595176	0.0130648	5.22e-06	Depression	0.810719
ZNF585A	2	Inverse variance weighted	78.3514	-0.0584143	0.0109784	1.03e-07	Insomnia	NA
ALG5	1	Wald ratio	30.2329	-0.101469	0.0208491	1.13e-06	Insomnia	0.859553
LMOD1	1	Wald ratio	93.6818	-0.0558331	0.0118676	2.54e-06	Insomnia	0.923663
EIF3C	1	Wald ratio	115.516	-0.0511599	0.00504287	3.49e-24	Intelligence	0.93494
RHEBL1	1	Wald ratio	49.1673	0.0575754	0.00817136	1.84e-12	Intelligence	0.871678
MGAT3	1	Wald ratio	43.4055	0.0631386	0.00934003	1.38e-11	Intelligence	0.908996
GGNBP2	1	Wald ratio	104.896	0.0357405	0.00585334	1.02e-09	Intelligence	0.970544
MRM1	1	Wald ratio	39.5755	-0.0571454	0.00935889	1.02e-09	Intelligence	0.969391
PRKAR2A	2	Inverse variance weighted	31.9513	-0.0710646	0.0118714	2.15e-09	Intelligence	NA
MYO19	1	Wald ratio	95.5306	-0.0434103	0.00731306	2.92e-09	Intelligence	0.931261
NSF	1	Wald ratio	58.953	0.0490024	0.00868836	1.7e-08	Intelligence	0.995958
C1QTNF4	1	Wald ratio	49.182	0.0462355	0.00838815	3.55e-08	Intelligence	0.944568
TRIOBP	1	Wald ratio	137.426	0.0341831	0.00620384	3.59e-08	Intelligence	0.991066
CDC14B	1	Wald ratio	151.117	-0.0279898	0.00510762	4.25e-08	Intelligence	0.938155
KIFC2	1	Wald ratio	58.6355	-0.0498277	0.00935204	9.93e-08	Intelligence	0.895148
OSBP2	1	Wald ratio	43.9402	-0.0561507	0.0110229	3.51e-07	Intelligence	0.855436
AC007375.1	1	Wald ratio	46.1102	0.0321036	0.00651189	8.22e-07	Intelligence	0.994556
PTPMT1	2	Inverse variance weighted	39.1957	0.0340913	0.00697569	1.02e-06	Intelligence	NA
PSME4	1	Wald ratio	29.8678	0.0533832	0.0113751	2.69e-06	Intelligence	0.841628
CYP2D6	2	Inverse variance weighted	733.452	0.0120599	0.00260392	3.63e-06	Intelligence	NA
ZNF501	1	Wald ratio	159.169	0.0213009	0.00461658	3.95e-06	Intelligence	0.98269
KIAA1279	1	Wald ratio	36.4952	-0.0500065	0.011005	5.52e-06	Intelligence	0.889597
MAPT	1	Wald ratio	1197.26	-0.0796705	0.00750152	2.39e-26	Neuroticism	0.837373
LRRC37A2	2	Inverse variance weighted	793.913	0.0704234	0.00663236	2.45e-26	Neuroticism	NA
PLEKHM1	1	Wald ratio	33.8392	-0.213685	0.0209689	2.18e-24	Neuroticism	0.81406
LRRC37A	2	Inverse variance weighted	773.865	0.0691543	0.00875011	2.72e-15	Neuroticism	NA
PCCB	1	Wald ratio	120.686	-0.123772	0.0180282	6.63e-12	Neuroticism	0.949838
NR1H3	1	Wald ratio	48.1731	-0.147239	0.0222704	3.81e-11	Neuroticism	0.959767
CTSC	1	Wald ratio	32.8182	0.123763	0.0201101	7.54e-10	Neuroticism	0.979497
SLC12A5	1	Wald ratio	1196.84	0.0435528	0.00727106	2.1e-09	Neuroticism	0.993748
TNFRSF10A	1	Wald ratio	35.0677	0.11556	0.0196595	4.15e-09	Neuroticism	0.998431
STX1B	1	Wald ratio	99.896	-0.091336	0.0160484	1.26e-08	Neuroticism	0.826818
SP100	1	Wald ratio	33.077	0.113872	0.0207792	4.25e-08	Neuroticism	0.999768
SLC11A1	1	Wald ratio	34.5891	0.111524	0.0203506	4.25e-08	Neuroticism	0.999747
SERPINA1	1	Wald ratio	33.3657	0.113411	0.020695	4.25e-08	Neuroticism	0.999747
RERE	1	Wald ratio	92.1182	-0.082747	0.0161998	3.26e-07	Neuroticism	0.954159
CUL9	1	Wald ratio	72.254	-0.122203	0.0244087	5.54e-07	Neuroticism	0.993842
DFNA5	2	Inverse variance weighted	705.193	0.0363157	0.00733617	7.41e-07	Neuroticism	NA
ST6GAL2	1	Wald ratio	44.2963	0.152905	0.0313522	1.08e-06	Neuroticism	0.921346
MED24	1	Wald ratio	122.063	0.0821098	0.0171049	1.58e-06	Neuroticism	0.816802
TMEM216	1	Wald ratio	107.339	-0.0923985	0.0193524	1.8e-06	Neuroticism	0.931213
SLC7A8	1	Wald ratio	58.3315	-0.112093	0.0236274	2.09e-06	Neuroticism	0.985592
VIPR2	1	Wald ratio	126.974	-0.0739733	0.0156518	2.29e-06	Neuroticism	0.976514
CHMP3	1	Wald ratio	54.8105	-0.116971	0.0256242	5e-06	Neuroticism	0.886577
COX6A1	1	Wald ratio	110.046	-0.0695739	0.0152458	5.03e-06	Neuroticism	0.879172
PSEN2	1	Wald ratio	97.4569	0.0841345	0.0184714	5.24e-06	Neuroticism	0.834242
SLC25A12	2	Inverse variance weighted	65.7282	0.0618096	0.013699	6.42e-06	Neuroticism	NA
SF3B1	1	Wald ratio	56.3101	0.24708	0.041125	1.88e-09	Schizophrenia	0.941177
THOC7	1	Wald ratio	94.9931	-0.190324	0.0321532	3.23e-09	Schizophrenia	0.995904
CNTN4	1	Wald ratio	31.5739	0.351196	0.0609761	8.43e-09	Schizophrenia	0.812153
PCCB	1	Wald ratio	120.686	-0.165218	0.029058	1.3e-08	Schizophrenia	0.939161
FURIN	1	Wald ratio	48.6369	-0.252566	0.0474901	1.05e-07	Schizophrenia	0.941972
TAOK2	1	Wald ratio	29.8375	0.234716	0.0441452	1.06e-07	Schizophrenia	0.945045
CNPPD1	1	Wald ratio	47.1713	-0.251922	0.0488174	2.46e-07	Schizophrenia	0.979263
TMEM81	1	Wald ratio	104.32	0.124365	0.0243406	3.23e-07	Schizophrenia	0.986627
NEK4	1	Wald ratio	29.741	0.24268	0.0477376	3.7e-07	Schizophrenia	0.827009
GNL3	1	Wald ratio	159.195	0.105374	0.0207289	3.71e-07	Schizophrenia	0.835595
FAM134A	1	Wald ratio	60.1107	-0.174448	0.0344785	4.2e-07	Schizophrenia	0.985325
INO80E	1	Wald ratio	118.492	0.11625	0.0232889	5.99e-07	Schizophrenia	0.945278
CLCN3	1	Wald ratio	31.523	0.28414	0.0569232	5.99e-07	Schizophrenia	0.915237
ABCB6	1	Wald ratio	29.718	-0.258861	0.0528063	9.48e-07	Schizophrenia	0.950377
ELAC2	1	Wald ratio	1429.66	0.0536121	0.0116105	3.88e-06	Schizophrenia	0.964924
RERE	1	Wald ratio	92.1182	0.121016	0.0263632	4.43e-06	Schizophrenia	0.941259
GATAD2A	1	Wald ratio	67.5254	-0.187634	0.040905	4.5e-06	Schizophrenia	0.892735
RPRD2	2	Inverse variance weighted	688.413	-0.0468125	0.0102112	4.55e-06	Schizophrenia	NA
PCDHA8	2	Inverse variance weighted	57.4533	0.105487	0.023312	6.04e-06	Schizophrenia	NA

## Sheet: Table S4
Table S4: Comparison of effect estimates for tests measuring intelligence derived from GWAS with and without adjustment for socioeconomic status
			Outcome: Intelligence from Savage et al			Fluid intelligence score from MRC IEU GWAS pipeline
Gene	nSNPs	MR Method	Beta	SE	P	Beta	SE	P
EIF3C	1	Wald ratio	-0.0511599	0.00504287	3.49e-24	-0.112385	0.0138811	5.66682e-16
RHEBL1	1	Wald ratio	0.0575754	0.00817136	1.84e-12	0.12914	0.0226036	1.10835e-08
MGAT3	1	Wald ratio	0.0631386	0.00934003	1.38e-11	0.166792	0.0265144	3.16183e-10
GGNBP2	1	Wald ratio	0.0357405	0.00585334	1.02e-09	0.0826792	0.0161583	3.10704e-07
MRM1	1	Wald ratio	-0.0571454	0.00935889	1.02e-09	-0.132196	0.0258354	3.10704e-07
PRKAR2A	2	Inverse variance weighted	-0.0710646	0.0118714	2.15e-09	-0.138397	0.0240545	8.74173e-09
MYO19	1	Wald ratio	-0.0434103	0.00731306	2.92e-09	-0.0916251	0.0202731	6.19711e-06
NSF	1	Wald ratio	0.0490024	0.00868836	1.7e-08	0.0808309	0.0223146	0.000291963
C1QTNF4	1	Wald ratio	0.0462355	0.00838815	3.55e-08	0.133726	0.0230836	6.90832e-09
TRIOBP	1	Wald ratio	0.0341831	0.00620384	3.59e-08	0.0786723	0.0176138	7.95025e-06
CDC14B	1	Wald ratio	-0.0279898	0.00510762	4.25e-08	-0.0571558	0.0139054	3.9511e-05
KIFC2	1	Wald ratio	-0.0498277	0.00935204	9.93e-08	-0.117225	0.0259483	6.25376e-06
OSBP2	1	Wald ratio	-0.0561507	0.0110229	3.51e-07	-0.110073	0.0310216	0.000387749
AC007375.1	1	Wald ratio	0.0321036	0.00651189	8.22e-07	0.0740439	0.0178844	3.47109e-05
PTPMT1	2	Inverse variance weighted	0.0340913	0.00697569	1.02e-06	0.0808852	0.0185787	1.33889e-05
PSME4	1	Wald ratio	0.0533832	0.0113751	2.69e-06	0.123122	0.0314623	9.10401e-05
CYP2D6	2	Inverse variance weighted	0.0120599	0.00260392	3.63e-06	0.0306881	0.00639937	1.6228e-06
ZNF501	1	Wald ratio	0.0213009	0.00461658	3.95e-06	0.0232456	0.012676	0.0666806
KIAA1279	1	Wald ratio	-0.0500065	0.011005	5.52e-06	-0.0789096	0.0301987	0.00897485

## Sheet: Table S5
Table 5: Comparison of brain-derived effects for schizophrenia with other studies
Genes identified in our analysis									Genes identified in TWAS by other publications not identified in our study
SF3B1	1	Wald ratio	0.24708	0.041125	1.88e-09	Schizophrenia	0.941177	Hall et al, Gusev et al	C2orf47	FAM53C	ELOVL7	CYB5D2	FAM114A2
THOC7	1	Wald ratio	-0.190324	0.0321532	3.23e-09	Schizophrenia	0.995904	Hall et al	NAGA	MCHR1	SLC25A17	DHX35	REXO1
CNTN4	1	Wald ratio	0.351196	0.0609761	8.43e-09	Schizophrenia	0.812153	Hall et al	SF3B1	MED30	LOC100505876	DNAJC11	GABRA2
PCCB	1	Wald ratio	-0.165218	0.029058	1.3e-08	Schizophrenia	0.939161	Hall et al, Gusev et al	CEP170	MAPK11	TSNAXIP1	FAM83H	CRELD2
FURIN	1	Wald ratio	-0.252566	0.0474901	1.05e-07	Schizophrenia	0.941972	Hall et al, Gusev et al	FAM109B	WBP2NL	FANCL	DNAJA3	NDFIP2
TAOK2	1	Wald ratio	0.234716	0.0441452	1.06e-07	Schizophrenia	0.945045	X	MPHOSPH9	TEK	ZSCAN29	STAR	RASA3
CNPPD1	1	Wald ratio	-0.251922	0.0488174	2.46e-07	Schizophrenia	0.979263	X	EMB	JKAMP	CORO7	PCDHA7	CPNE7
TMEM81	1	Wald ratio	0.124365	0.0243406	3.23e-07	Schizophrenia	0.986627	Hall et al, Gusev et al	SNAP91	CALN1	DCC	ITIH4	DRG2
NEK4	1	Wald ratio	0.24268	0.0477376	3.7e-07	Schizophrenia	0.827009	Hall et al	TYW5	ALMS1	SLCO4C1	PCDHAC1	MAPK3
GNL3	1	Wald ratio	0.105374	0.0207289	3.71e-07	Schizophrenia	0.835595	X	NEURL	SLC45A1	ELAC2	CMAHP	PRMT7
FAM134A	1	Wald ratio	-0.174448	0.0344785	4.2e-07	Schizophrenia	0.985325	X	SDCCAG8	DOC2A	NDUFA2	JRK	REXO1
INO80E	1	Wald ratio	0.11625	0.0232889	5.99e-07	Schizophrenia	0.945278	X	SETD8	NT5C2	NAT8	COG8	SEPT10
CLCN3	1	Wald ratio	0.28414	0.0569232	5.99e-07	Schizophrenia	0.915237	Hall et al	DDHD2	STAT6	LRP8	PDF	TSNAXIP1
ABCB6	1	Wald ratio	-0.258861	0.0528063	9.48e-07	Schizophrenia	0.950377	X	TRIM37	HAPLN4	PTBP2	MAPK3	ZMAT2
ELAC2	1	Wald ratio	0.0536121	0.0116105	3.88e-06	Schizophrenia	0.964924	Hall et al	MED8	VPS29	TMEM110	PXDNL	ZCAN2
RERE	1	Wald ratio	0.121016	0.0263632	4.43e-06	Schizophrenia	0.941259	X	KCNN3	MAU2	AS3MT	TMEM81
GATAD2A	1	Wald ratio	-0.187634	0.040905	4.5e-06	Schizophrenia	0.892735	Hall et al, Gusev et al	PPP1R13B	PCDHA2	ATP2A2	CUL9
RPRD2	2	Inverse variance weighted	-0.0468125	0.0102112	4.55e-06	Schizophrenia	NA	X	XPNPEP3	CGREF1	NDUFAF2	CPEB1
PCDHA8	2	Inverse variance weighted	0.105487	0.023312	6.04e-06	Schizophrenia	NA	X	ALMS1P	TOM1L2	GLT8D1	SATB2
* Green denotes genes identified in both publications by Hall1 et al and Gusev2
* Black denotes genes identified in Hall et al
* Red denotes genes identified in Gusev et al
Hall et al used CLOZUK+PGC23 schizophrenia meta-analysis (40 675 cases and 64643 controls) and the CMC project
Gusev et al used the PGC schizophrenia GWAS4 and the CMC project
1. Hall LS, Medway CW, Pain O, et al. A transcriptome-wide association study implicates specific pre- and post-synaptic abnormalities in schizophrenia. Hum Mol Genet. 2019;29(1):159-167. doi:10.1093/hmg/ddz253
2. Gusev A, Mancuso N, Won H, et al. Transcriptome-wide association study of schizophrenia and chromatin activity yields mechanistic disease insights. Nat Genet. 2018;50(4):538-548. doi:10.1038/s41588-018-0092-1
3. Ripke S, Neale BM, Corvin A, et al. Biological insights from 108 schizophrenia-associated genetic loci. Nature. 2014;511:421–427. doi:10.1038/nature13595
4. Gusev A, Mancuso N, Won H, et al. Transcriptome-wide association study of schizophrenia and chromatin activity yields mechanistic disease insights. Nat Genet. 2018;50(4):538-548. doi:10.1038/s41588-018-0092-1
								TMEM110
								AS3MT
								ATP2A2
								NDUFAF2
								GLT8D1
								CYB5D2
								DHX35
								DNAJC11
								FAM83H
								DNAJA3
								STAR
								PCDHA7
								ITIH4
								PCDHAC1
								CMAHP
								JRK
								COG8
								PDF
								MAPK3
								PXDNL
								TMEM81
								CUL9
								CPEB1
								SATB2
								FAM114A2
								REXO1
								GABRA2
								CRELD2
								NDFIP2
								RASA3

## Sheet: Table S6
Supplementary Table 6: Regional brain-tissue enrichment analyses using MAGMA
nSNPs - number of SNPs, MR method - Mendelian randomization (MR) method, Beta - MR effect estimate, SE - standard error of the estimate, P - p-value, Coloc PPA - posterior probability of association provided by the coloc method that gene expression and trait share a causal variant
Trait	Brain Region	Enrichment P	Gene set
Neuroticism	Brain_Spinal_cord_cervical_c-1	3.03e-09	ENSG00000115840:ENSG00000213347:ENSG00000105928:ENSG00000169398:ENSG00000067066:ENSG00000018280:ENSG00000104689:ENSG00000124140:ENSG00000092068:ENSG00000109861:ENSG00000106018:ENSG00000025434:ENSG00000142599:ENSG00000187049:ENSG00000144057:ENSG00000115561:ENSG00000186868:ENSG00000143801:ENSG00000099365:ENSG00000008838:ENSG00000225190
Neuroticism	Brain_Hippocampus	8.61e-07	ENSG00000115840:ENSG00000213347:ENSG00000067066:ENSG00000018280:ENSG00000197249:ENSG00000104689:ENSG00000112659:ENSG00000124140:ENSG00000092068:ENSG00000109861:ENSG00000106018:ENSG00000025434:ENSG00000142599:ENSG00000083857:ENSG00000187049:ENSG00000115561:ENSG00000186868:ENSG00000143801:ENSG00000099365:ENSG00000008838:ENSG00000225190
Neuroticism	Brain_Amygdala	3.61e-05	ENSG00000115840:ENSG00000213347:ENSG00000067066:ENSG00000018280:ENSG00000197249:ENSG00000112659:ENSG00000124140:ENSG00000092068:ENSG00000109861:ENSG00000106018:ENSG00000025434:ENSG00000142599:ENSG00000083857:ENSG00000115561:ENSG00000186868:ENSG00000143801:ENSG00000099365:ENSG00000008838:ENSG00000225190
Neuroticism	Brain_Substantia_nigra	4.36e-05	ENSG00000213347:ENSG00000238083:ENSG00000067066:ENSG00000104689:ENSG00000112659:ENSG00000124140:ENSG00000092068:ENSG00000109861:ENSG00000106018:ENSG00000025434:ENSG00000142599:ENSG00000083857:ENSG00000115561:ENSG00000186868:ENSG00000143801:ENSG00000099365:ENSG00000008838:ENSG00000225190
Neuroticism	Brain_Putamen_basal_ganglia	4.8e-05	ENSG00000115840:ENSG00000213347:ENSG00000105928:ENSG00000067066:ENSG00000018280:ENSG00000197249:ENSG00000124140:ENSG00000092068:ENSG00000109861:ENSG00000025434:ENSG00000142599:ENSG00000083857:ENSG00000144057:ENSG00000115561:ENSG00000186868:ENSG00000143801:ENSG00000099365:ENSG00000008838:ENSG00000225190
Intelligence	Brain_Cerebellar_Hemisphere	8.41e-05	ENSG00000100197:ENSG00000073969:ENSG00000269883:ENSG00000100106:ENSG00000186446:ENSG00000129282:ENSG00000172247:ENSG00000081377:ENSG00000128268:ENSG00000167702:ENSG00000198954:ENSG00000167550:ENSG00000184792:ENSG00000068878
Intelligence	Brain_Frontal_Cortex_BA9	0.000129716	ENSG00000114302:ENSG00000100197:ENSG00000073969:ENSG00000269883:ENSG00000100106:ENSG00000172247:ENSG00000141140:ENSG00000128268:ENSG00000167702:ENSG00000198954:ENSG00000167550:ENSG00000184792:ENSG00000068878
Intelligence	Brain_Anterior_cingulate_cortex_BA24	0.000350698	ENSG00000114302:ENSG00000073969:ENSG00000269883:ENSG00000100106:ENSG00000005955:ENSG00000129282:ENSG00000172247:ENSG00000184110:ENSG00000141140:ENSG00000128268:ENSG00000167702:ENSG00000167550:ENSG00000068878
Intelligence	Brain_Cerebellum	0.000453522	ENSG00000114302:ENSG00000100197:ENSG00000073969:ENSG00000269883:ENSG00000100106:ENSG00000172247:ENSG00000081377:ENSG00000128268:ENSG00000167702:ENSG00000198954:ENSG00000167550:ENSG00000184792:ENSG00000068878
Bipolar disease	Brain_Hypothalamus	0.000533984	ENSG00000163125:ENSG00000160294:ENSG00000100038:ENSG00000204991:ENSG00000149485:ENSG00000163938:ENSG00000187664:ENSG00000197696:ENSG00000147535:ENSG00000101109
Insomnia	Brain_Cerebellum	0.000614504	ENSG00000114302:ENSG00000196967:ENSG00000104093:ENSG00000163431:ENSG00000172247:ENSG00000120697
Intelligence	Brain_Cortex	0.000929211	ENSG00000114302:ENSG00000073969:ENSG00000269883:ENSG00000100106:ENSG00000005955:ENSG00000172247:ENSG00000141140:ENSG00000128268:ENSG00000167702:ENSG00000167550:ENSG00000184792:ENSG00000068878
Bipolar disease	Brain_Anterior_cingulate_cortex_BA24	0.00106407	ENSG00000163125:ENSG00000160294:ENSG00000100038:ENSG00000114988:ENSG00000204991:ENSG00000163938:ENSG00000187664:ENSG00000197696:ENSG00000147535:ENSG00000101109
Neuroticism	Brain_Caudate_basal_ganglia	0.00149184	ENSG00000213347:ENSG00000067066:ENSG00000018280:ENSG00000197249:ENSG00000104689:ENSG00000124140:ENSG00000092068:ENSG00000109861:ENSG00000025434:ENSG00000142599:ENSG00000083857:ENSG00000186868:ENSG00000143801:ENSG00000099365:ENSG00000008838:ENSG00000225190
Neuroticism	Brain_Hypothalamus	0.00195011	ENSG00000213347:ENSG00000067066:ENSG00000104689:ENSG00000124140:ENSG00000092068:ENSG00000109861:ENSG00000106018:ENSG00000025434:ENSG00000142599:ENSG00000083857:ENSG00000115561:ENSG00000186868:ENSG00000099365:ENSG00000008838:ENSG00000225190
Depression	Brain_Putamen_basal_ganglia	0.00258599	ENSG00000134077:ENSG00000124140:ENSG00000172260:ENSG00000172247:ENSG00000143801
Intelligence	Brain_Spinal_cord_cervical_c-1	0.00317027	ENSG00000114302:ENSG00000100106:ENSG00000005955:ENSG00000129282:ENSG00000081377:ENSG00000184110:ENSG00000141140:ENSG00000128268:ENSG00000167702:ENSG00000068878
Bipolar disease	Brain_Cortex	0.00354397	ENSG00000160294:ENSG00000100038:ENSG00000114988:ENSG00000204991:ENSG00000163938:ENSG00000187664:ENSG00000197696:ENSG00000147535:ENSG00000101109
Neuroticism	Brain_Nucleus_accumbens_basal_ganglia	0.0038217	ENSG00000213347:ENSG00000067066:ENSG00000018280:ENSG00000197249:ENSG00000124140:ENSG00000092068:ENSG00000109861:ENSG00000025434:ENSG00000142599:ENSG00000083857:ENSG00000186868:ENSG00000143801:ENSG00000099365:ENSG00000008838:ENSG00000225190
Bipolar disease	Brain_Spinal_cord_cervical_c-1	0.00430366	ENSG00000163125:ENSG00000160294:ENSG00000100038:ENSG00000114988:ENSG00000149485:ENSG00000163938:ENSG00000187664:ENSG00000147535
Insomnia	Brain_Frontal_Cortex_BA9	0.00559885	ENSG00000114302:ENSG00000104093:ENSG00000163431:ENSG00000172247:ENSG00000120697
Bipolar disease	Brain_Caudate_basal_ganglia	0.00593451	ENSG00000163125:ENSG00000160294:ENSG00000100038:ENSG00000114988:ENSG00000204991:ENSG00000163938:ENSG00000197696:ENSG00000147535:ENSG00000101109
Intelligence	Brain_Nucleus_accumbens_basal_ganglia	0.00601224	ENSG00000114302:ENSG00000073969:ENSG00000100106:ENSG00000005955:ENSG00000172247:ENSG00000184110:ENSG00000141140:ENSG00000128268:ENSG00000167702:ENSG00000184792:ENSG00000068878
Neuroticism	Brain_Cortex	0.00717918	ENSG00000213347:ENSG00000067066:ENSG00000018280:ENSG00000197249:ENSG00000104689:ENSG00000124140:ENSG00000092068:ENSG00000109861:ENSG00000025434:ENSG00000083857:ENSG00000115561:ENSG00000186868:ENSG00000099365:ENSG00000225190
Bipolar disease	Brain_Amygdala	0.00793972	ENSG00000163125:ENSG00000160294:ENSG00000100038:ENSG00000114988:ENSG00000149485:ENSG00000163938:ENSG00000187664:ENSG00000147535:ENSG00000101109
Intelligence	Brain_Hippocampus	0.00920725	ENSG00000114302:ENSG00000100197:ENSG00000073969:ENSG00000100106:ENSG00000005955:ENSG00000129282:ENSG00000172247:ENSG00000184110:ENSG00000141140:ENSG00000128268:ENSG00000068878
Intelligence	Brain_Amygdala	0.0100432	ENSG00000114302:ENSG00000100197:ENSG00000073969:ENSG00000100106:ENSG00000005955:ENSG00000129282:ENSG00000172247:ENSG00000184110:ENSG00000141140:ENSG00000128268:ENSG00000068878
Insomnia	Brain_Amygdala	0.0106385	ENSG00000114302:ENSG00000196967:ENSG00000163431:ENSG00000172247:ENSG00000120697
Intelligence	Brain_Putamen_basal_ganglia	0.0116405	ENSG00000114302:ENSG00000073969:ENSG00000100106:ENSG00000005955:ENSG00000129282:ENSG00000172247:ENSG00000184110:ENSG00000141140:ENSG00000128268:ENSG00000184792:ENSG00000068878
Neuroticism	Brain_Anterior_cingulate_cortex_BA24	0.0130054	ENSG00000213347:ENSG00000067066:ENSG00000018280:ENSG00000197249:ENSG00000124140:ENSG00000092068:ENSG00000109861:ENSG00000106018:ENSG00000025434:ENSG00000142599:ENSG00000083857:ENSG00000186868:ENSG00000099365:ENSG00000225190
Neuroticism	Brain_Cerebellum	0.0161165	ENSG00000115840:ENSG00000213347:ENSG00000238083:ENSG00000067066:ENSG00000018280:ENSG00000197249:ENSG00000112659:ENSG00000124140:ENSG00000025434:ENSG00000144057:ENSG00000186868:ENSG00000143801:ENSG00000099365:ENSG00000225190
Intelligence	Brain_Substantia_nigra	0.0162533	ENSG00000114302:ENSG00000073969:ENSG00000100106:ENSG00000005955:ENSG00000129282:ENSG00000172247:ENSG00000184110:ENSG00000141140:ENSG00000128268:ENSG00000068878
Bipolar disease	Brain_Substantia_nigra	0.0172572	ENSG00000163125:ENSG00000160294:ENSG00000100038:ENSG00000114988:ENSG00000163938:ENSG00000187664:ENSG00000147535:ENSG00000101109
Depression	Brain_Substantia_nigra	0.0212793	ENSG00000134077:ENSG00000124140:ENSG00000172247:ENSG00000143801
Intelligence	Brain_Caudate_basal_ganglia	0.0237339	ENSG00000114302:ENSG00000073969:ENSG00000100106:ENSG00000005955:ENSG00000172247:ENSG00000184110:ENSG00000141140:ENSG00000128268:ENSG00000184792:ENSG00000068878
Depression	Brain_Nucleus_accumbens_basal_ganglia	0.0238974	ENSG00000134077:ENSG00000124140:ENSG00000172247:ENSG00000143801
Depression	Brain_Anterior_cingulate_cortex_BA24	0.0253908	ENSG00000134077:ENSG00000124140:ENSG00000172260:ENSG00000172247
Depression	Brain_Caudate_basal_ganglia	0.0259726	ENSG00000134077:ENSG00000124140:ENSG00000172247:ENSG00000143801
Depression	Brain_Cerebellum	0.0277192	ENSG00000124140:ENSG00000172260:ENSG00000172247:ENSG00000143801
Bipolar disease	Brain_Hippocampus	0.0285169	ENSG00000163125:ENSG00000160294:ENSG00000100038:ENSG00000114988:ENSG00000163938:ENSG00000187664:ENSG00000147535:ENSG00000101109
Depression	Brain_Cerebellar_Hemisphere	0.0285274	ENSG00000124140:ENSG00000172260:ENSG00000172247:ENSG00000143801
Depression	Brain_Hippocampus	0.0289546	ENSG00000134077:ENSG00000124140:ENSG00000172247:ENSG00000143801
Depression	Brain_Amygdala	0.0301233	ENSG00000134077:ENSG00000124140:ENSG00000172247:ENSG00000143801
Bipolar disease	Brain_Putamen_basal_ganglia	0.0338528	ENSG00000163125:ENSG00000160294:ENSG00000100038:ENSG00000114988:ENSG00000163938:ENSG00000197696:ENSG00000147535:ENSG00000101109
Schizophrenia	Brain_Putamen_basal_ganglia	0.0353903	ENSG00000163125:ENSG00000115649:ENSG00000006744:ENSG00000169592:ENSG00000149930:ENSG00000140564:ENSG00000142599:ENSG00000167491:ENSG00000163938:ENSG00000144619
Intelligence	Brain_Hypothalamus	0.0392469	ENSG00000114302:ENSG00000073969:ENSG00000100106:ENSG00000005955:ENSG00000172247:ENSG00000184110:ENSG00000141140:ENSG00000128268:ENSG00000068878
Schizophrenia	Brain_Hypothalamus	0.0392469	ENSG00000163125:ENSG00000115649:ENSG00000006744:ENSG00000169592:ENSG00000140564:ENSG00000142599:ENSG00000109572:ENSG00000167491:ENSG00000163938
Neuroticism	Brain_Cerebellar_Hemisphere	0.0419702	ENSG00000115840:ENSG00000213347:ENSG00000238083:ENSG00000067066:ENSG00000018280:ENSG00000197249:ENSG00000112659:ENSG00000124140:ENSG00000025434:ENSG00000186868:ENSG00000143801:ENSG00000099365:ENSG00000225190
Insomnia	Brain_Hypothalamus	0.0449119	ENSG00000114302:ENSG00000163431:ENSG00000172247:ENSG00000120697
Bipolar disease	Brain_Frontal_Cortex_BA9	0.0468186	ENSG00000160294:ENSG00000100038:ENSG00000114988:ENSG00000204991:ENSG00000187664:ENSG00000197696:ENSG00000147535
Insomnia	Brain_Cortex	0.0473987	ENSG00000114302:ENSG00000163431:ENSG00000172247:ENSG00000120697
Insomnia	Brain_Substantia_nigra	0.0501331	ENSG00000114302:ENSG00000163431:ENSG00000172247:ENSG00000120697
Insomnia	Brain_Nucleus_accumbens_basal_ganglia	0.0558207	ENSG00000114302:ENSG00000163431:ENSG00000172247:ENSG00000120697
Insomnia	Brain_Anterior_cingulate_cortex_BA24	0.0590356	ENSG00000114302:ENSG00000163431:ENSG00000172247:ENSG00000120697
Insomnia	Brain_Caudate_basal_ganglia	0.0602824	ENSG00000114302:ENSG00000163431:ENSG00000172247:ENSG00000120697
Schizophrenia	Brain_Caudate_basal_ganglia	0.0648252	ENSG00000163125:ENSG00000115649:ENSG00000006744:ENSG00000169592:ENSG00000140564:ENSG00000142599:ENSG00000167491:ENSG00000163938:ENSG00000144619
Insomnia	Brain_Cerebellar_Hemisphere	0.0657226	ENSG00000196967:ENSG00000104093:ENSG00000163431:ENSG00000172247
Insomnia	Brain_Hippocampus	0.0666268	ENSG00000114302:ENSG00000163431:ENSG00000172247:ENSG00000120697
Bipolar disease	Brain_Nucleus_accumbens_basal_ganglia	0.0674445	ENSG00000160294:ENSG00000100038:ENSG00000204991:ENSG00000163938:ENSG00000197696:ENSG00000147535:ENSG00000101109
Insomnia	Brain_Putamen_basal_ganglia	0.0735085	ENSG00000114302:ENSG00000163431:ENSG00000172247:ENSG00000120697
Schizophrenia	Brain_Hippocampus	0.0765258	ENSG00000163125:ENSG00000115649:ENSG00000006744:ENSG00000169592:ENSG00000140564:ENSG00000142599:ENSG00000167491:ENSG00000163938:ENSG00000144619
Alzheimer's disease	Brain_Frontal_Cortex_BA9	0.0803189	ENSG00000109920:ENSG00000178226:ENSG00000158869:ENSG00000159640
Schizophrenia	Brain_Amygdala	0.081228	ENSG00000163125:ENSG00000115649:ENSG00000006744:ENSG00000169592:ENSG00000149930:ENSG00000140564:ENSG00000142599:ENSG00000167491:ENSG00000163938
Bipolar disease	Brain_Cerebellum	0.0816702	ENSG00000163125:ENSG00000100038:ENSG00000204991:ENSG00000090263:ENSG00000187664:ENSG00000197696:ENSG00000101109
Neuroticism	Brain_Frontal_Cortex_BA9	0.086605	ENSG00000213347:ENSG00000067066:ENSG00000018280:ENSG00000197249:ENSG00000124140:ENSG00000109861:ENSG00000025434:ENSG00000083857:ENSG00000186868:ENSG00000099365:ENSG00000225190
Schizophrenia	Brain_Spinal_cord_cervical_c-1	0.100175	ENSG00000163125:ENSG00000140564:ENSG00000142599:ENSG00000109572:ENSG00000167491:ENSG00000163938:ENSG00000144619
Depression	Brain_Frontal_Cortex_BA9	0.114532	ENSG00000124140:ENSG00000172260:ENSG00000172247
Schizophrenia	Brain_Substantia_nigra	0.115943	ENSG00000163125:ENSG00000006744:ENSG00000169592:ENSG00000149930:ENSG00000140564:ENSG00000142599:ENSG00000167491:ENSG00000163938
Depression	Brain_Cortex	0.122471	ENSG00000124140:ENSG00000172260:ENSG00000172247
Schizophrenia	Brain_Nucleus_accumbens_basal_ganglia	0.134117	ENSG00000115649:ENSG00000006744:ENSG00000169592:ENSG00000140564:ENSG00000142599:ENSG00000167491:ENSG00000163938:ENSG00000144619
Schizophrenia	Brain_Anterior_cingulate_cortex_BA24	0.144517	ENSG00000163125:ENSG00000115649:ENSG00000006744:ENSG00000169592:ENSG00000140564:ENSG00000142599:ENSG00000167491:ENSG00000163938
Alzheimer's disease	Brain_Spinal_cord_cervical_c-1	0.181146	ENSG00000109920:ENSG00000158869:ENSG00000159640
Alzheimer's disease	Brain_Hypothalamus	0.271201	ENSG00000109920:ENSG00000178226:ENSG00000159640
Alzheimer's disease	Brain_Cortex	0.280066	ENSG00000109920:ENSG00000158869:ENSG00000159640
Depression	Brain_Spinal_cord_cervical_c-1	0.300865	ENSG00000124140:ENSG00000143801
Schizophrenia	Brain_Cerebellar_Hemisphere	0.312986	ENSG00000163125:ENSG00000204962:ENSG00000174529:ENSG00000149930:ENSG00000109572:ENSG00000114904:ENSG00000144619
Alzheimer's disease	Brain_Anterior_cingulate_cortex_BA24	0.318723	ENSG00000109920:ENSG00000158869:ENSG00000159640
Alzheimer's disease	Brain_Cerebellum	0.334019	ENSG00000178226:ENSG00000158869:ENSG00000159640
Alzheimer's disease	Brain_Cerebellar_Hemisphere	0.339148	ENSG00000178226:ENSG00000158869:ENSG00000159640
Insomnia	Brain_Spinal_cord_cervical_c-1	0.389894	ENSG00000114302:ENSG00000163431
Depression	Brain_Hypothalamus	0.394779	ENSG00000124140:ENSG00000172247
Bipolar disease	Brain_Cerebellar_Hemisphere	0.395901	ENSG00000163125:ENSG00000204991:ENSG00000187664:ENSG00000114904:ENSG00000197696
Schizophrenia	Brain_Frontal_Cortex_BA9	0.57522	ENSG00000174529:ENSG00000169592:ENSG00000140564:ENSG00000109572:ENSG00000167491
Alzheimer's disease	Brain_Nucleus_accumbens_basal_ganglia	0.62708	ENSG00000109920:ENSG00000158869
Alzheimer's disease	Brain_Caudate_basal_ganglia	0.641397	ENSG00000109920:ENSG00000158869
Alzheimer's disease	Brain_Hippocampus	0.660126	ENSG00000109920:ENSG00000159640
Alzheimer's disease	Brain_Putamen_basal_ganglia	0.678598	ENSG00000109920:ENSG00000158869
Schizophrenia	Brain_Cerebellum	0.690382	ENSG00000163125:ENSG00000204962:ENSG00000174529:ENSG00000149930:ENSG00000144619
Schizophrenia	Brain_Cortex	0.78884	ENSG00000174529:ENSG00000169592:ENSG00000167491:ENSG00000163938
Alzheimer's disease	Brain_Substantia_nigra	0.891208	ENSG00000109920
Alzheimer's disease	Brain_Amygdala	0.91624	ENSG00000109920

## Sheet: Table S7
Supplementary Table 7: Transcriptome-wide Mendelian randomization study results using whole blood derived data
nSNPs - number of SNPs, MR method - Mendelian randomization (MR) method, Beta - MR effect estimate, SE - standard error of the estimate, P - p-value, Coloc PPA - posterior probability of association provided by the coloc method that gene expression and trait share a causal variant
Gene	nSNPs	MR Method	F-statistic	Beta	SE	P	Outcome	Coloc PPA
RP1-92O14.6	1	Wald ratio	83.9532	0.820409	0.151391	5.99e-08	ADHD	0.910644
CDC20	1	Wald ratio	66.051	0.872636	0.165425	1.33e-07	ADHD	0.896738
AP4E1	9	Inverse variance weighted	262.107	0.15569	0.0304756	3.24e-07	ADHD	NA
HYAL3	18	Inverse variance weighted	287.67	-0.12649	0.0262525	1.45e-06	ADHD	NA
ZNF131	1	Wald ratio	187.223	0.51273	0.106449	1.46e-06	ADHD	0.956802
TIE1	1	Wald ratio	51.7335	-0.98796	0.206127	1.64e-06	ADHD	0.8085
RP11-379B18.5	2	Inverse variance weighted	40.0527	0.699151	0.14677	1.9e-06	ADHD	NA
MAU2	11	Inverse variance weighted	496.9	-0.103002	0.0216928	2.05e-06	ADHD	NA
RP11-680G24.4	2	Inverse variance weighted	41.1911	-0.809165	0.172247	2.63e-06	ADHD	NA
EPHA1-AS1	11	Inverse variance weighted	215.234	-0.0278654	0.00447434	4.73e-10	Alzheimers disease	NA
B4GALT3	1	Wald ratio	256.36	-0.0926946	0.0149461	5.58e-10	Alzheimers disease	0.9988
MS4A6A	11	Inverse variance weighted	246.121	0.0277875	0.00457367	1.24e-09	Alzheimers disease	NA
CASS4	1	Wald ratio	79.9665	0.15856	0.0266321	2.62e-09	Alzheimers disease	0.978763
BIN1	17	Inverse variance weighted	249.438	0.0238562	0.00408886	5.4e-09	Alzheimers disease	NA
TAS2R60	3	Inverse variance weighted	140.566	-0.0686229	0.0117828	5.75e-09	Alzheimers disease	NA
RPL39P	1	Wald ratio	143.296	0.106118	0.01828	6.43e-09	Alzheimers disease	0.995883
FCER1G	11	Inverse variance weighted	384.746	-0.0214884	0.00378142	1.33e-08	Alzheimers disease	NA
ZNF668	6	Inverse variance weighted	350.777	0.0269166	0.00501118	7.82e-08	Alzheimers disease	NA
PRSS36	1	Wald ratio	265.776	-0.0653155	0.0123296	1.17e-07	Alzheimers disease	0.945259
SIGLEC22P	1	Wald ratio	314.417	-0.071644	0.0135321	1.19e-07	Alzheimers disease	0.954108
BCKDK	9	Inverse variance weighted	145.572	0.0361677	0.00687603	1.44e-07	Alzheimers disease	NA
INO80E	6	Inverse variance weighted	303.923	0.0283558	0.00546965	2.17e-07	Alzheimers disease	NA
RIN3	3	Inverse variance weighted	170.025	-0.0577701	0.0114078	4.1e-07	Alzheimers disease	NA
SLTM	1	Wald ratio	42.0575	-0.168575	0.0339518	6.87e-07	Alzheimers disease	0.982887
hsa-mir-142	1	Wald ratio	47.6017	0.169931	0.0346121	9.13e-07	Alzheimers disease	0.964489
RP11-196G11.2	10	Inverse variance weighted	195.012	-0.0254253	0.00525228	1.29e-06	Alzheimers disease	NA
ACE	1	Wald ratio	67.779	-0.134452	0.0280984	1.71e-06	Alzheimers disease	0.968657
C4orf32	7	Inverse variance weighted	278.444	-0.0261458	0.0055322	2.29e-06	Alzheimers disease	NA
MCHR1	2	Inverse variance weighted	299.903	0.368321	0.0673817	4.6e-08	Bipolar disease	NA
LMAN2L	3	Inverse variance weighted	184.562	-0.367599	0.0673915	4.91e-08	Bipolar disease	NA
CDHR1	7	Inverse variance weighted	151.45	-0.233269	0.0432042	6.69e-08	Bipolar disease	NA
TRIM10	3	Inverse variance weighted	97.8566	0.340537	0.0639318	1e-07	Bipolar disease	NA
YJEFN3	2	Inverse variance weighted	261.654	-0.334681	0.0629062	1.04e-07	Bipolar disease	NA
MAP1LC3A	11	Inverse variance weighted	336.158	0.111776	0.0216311	2.37e-07	Bipolar disease	NA
LYG1	8	Inverse variance weighted	215.227	0.193716	0.0384396	4.67e-07	Bipolar disease	NA
AC103965.1	8	Inverse variance weighted	161.293	0.193991	0.0397901	1.09e-06	Bipolar disease	NA
CNNM4	2	Inverse variance weighted	386.933	-0.297317	0.0610187	1.1e-06	Bipolar disease	NA
EDEM2	4	Inverse variance weighted	424.693	-0.176425	0.0372896	2.23e-06	Bipolar disease	NA
RP11-458I7.4	1	Wald ratio	475.08	-0.252515	0.0540335	2.96e-06	Bipolar disease	0.806156
NEGR1	6	Inverse variance weighted	208.13	0.124287	0.0129796	1.01e-21	Depression	NA
RP1-265C24.5	2	Inverse variance weighted	168.643	0.208128	0.0262256	2.09e-15	Depression	NA
RP11-332O19.3	2	Inverse variance weighted	146.719	-0.235884	0.0353234	2.42e-11	Depression	NA
RP11-73M18.8	5	Inverse variance weighted	278.835	0.0868923	0.0134174	9.41e-11	Depression	NA
RP11-600F24.7	1	Wald ratio	269.185	0.190911	0.0301439	2.4e-10	Depression	0.97512
ANKK1	7	Inverse variance weighted	284.933	-0.064261	0.0103755	5.88e-10	Depression	NA
CTD-2207P18.2	1	Wald ratio	72.679	-0.31788	0.0540271	4.01e-09	Depression	0.981017
RP11-318C24.2	1	Wald ratio	626.949	-0.110617	0.0189383	5.19e-09	Depression	0.954626
ACVR1B	1	Wald ratio	393.72	0.14977	0.0261733	1.05e-08	Depression	0.997101
KCNG2	1	Wald ratio	193.366	0.201312	0.0356567	1.64e-08	Depression	0.960798
DENND1B	1	Wald ratio	198.776	-0.179282	0.031993	2.1e-08	Depression	0.978284
EP300	5	Inverse variance weighted	238.708	0.0702813	0.0126522	2.78e-08	Depression	NA
RP11-62H7.2	14	Inverse variance weighted	215.144	-0.0493176	0.00891421	3.16e-08	Depression	NA
B3GALTL	9	Inverse variance weighted	333.112	0.044525	0.00817769	5.19e-08	Depression	NA
CKB	5	Inverse variance weighted	213.634	0.0972159	0.0179818	6.43e-08	Depression	NA
RNF123	1	Wald ratio	112.733	0.190191	0.0358609	1.14e-07	Depression	0.900595
RP5-1115A15.1	1	Wald ratio	98.9786	0.258811	0.0488741	1.19e-07	Depression	0.991086
CCS	22	Inverse variance weighted	202.583	0.0320154	0.00610048	1.54e-07	Depression	NA
BTN3A2	25	Inverse variance weighted	388.597	0.0337609	0.00651316	2.18e-07	Depression	NA
ZNF660	2	Inverse variance weighted	71.9432	-0.17915	0.0346102	2.26e-07	Depression	NA
ZNF197	10	Inverse variance weighted	208.095	-0.0392817	0.00803791	1.02e-06	Depression	NA
METTL9	3	Inverse variance weighted	454.502	-0.0614159	0.0127377	1.42e-06	Depression	NA
MARK3	9	Inverse variance weighted	230.421	-0.0566144	0.0119014	1.97e-06	Depression	NA
TRMT10C	1	Wald ratio	41.1804	0.354366	0.0746948	2.09e-06	Depression	0.983361
CTB-31N19.3	1	Wald ratio	1086.88	-0.0702159	0.0148845	2.39e-06	Depression	0.897934
RP11-332O19.3	2	Inverse variance weighted	146.719	-0.223999	0.0428508	1.72e-07	Insomnia	NA
CGGBP1	9	Inverse variance weighted	315.856	0.0540426	0.0104934	2.6e-07	Insomnia	NA
CTD-2335A18.1	1	Wald ratio	209.573	0.182321	0.0386901	2.45e-06	Insomnia	0.869643
COL7A1	1	Wald ratio	34.2295	0.536333	0.0495916	2.92e-27	Intelligence	0.904489
RP11-1348G14.4	1	Wald ratio	250.646	0.193954	0.0189779	1.61e-24	Intelligence	0.961005
SH2B1	1	Wald ratio	61.3022	0.361309	0.0354364	2.07e-24	Intelligence	0.919946
ATP2A1	1	Wald ratio	116.72	-0.26129	0.0257074	2.87e-24	Intelligence	0.935909
UBA7	20	Inverse variance weighted	263.239	0.0496723	0.00493117	7.26e-24	Intelligence	NA
CSE1L	6	Inverse variance weighted	230.165	-0.0775853	0.00826529	6.18e-21	Intelligence	NA
EIF3C	2	Inverse variance weighted	202.668	-0.12205	0.0132427	3.07e-20	Intelligence	NA
PRKAR2A	3	Inverse variance weighted	61.0911	-0.16235	0.0180855	2.79e-19	Intelligence	NA
TUFM	19	Inverse variance weighted	470.442	-0.0258235	0.00293992	1.58e-18	Intelligence	NA
RBM6	32	Inverse variance weighted	261.601	0.0259325	0.00300054	5.49e-18	Intelligence	NA
A-575C2.4	1	Wald ratio	82.0324	-0.262549	0.0314317	6.66e-17	Intelligence	0.893743
SPNS1	10	Inverse variance weighted	288.493	-0.0517378	0.00664709	7.05e-15	Intelligence	NA
RP11-600F24.7	1	Wald ratio	269.185	0.144976	0.0192916	5.69e-14	Intelligence	0.989948
MGAT3	5	Inverse variance weighted	396.851	-0.0505262	0.00688162	2.1e-13	Intelligence	NA
SEPT4	1	Wald ratio	368.755	-0.118286	0.0162929	3.87e-13	Intelligence	0.849385
MARK3	9	Inverse variance weighted	230.421	-0.0501691	0.006915	4.01e-13	Intelligence	NA
AC099850.1	1	Wald ratio	252.028	0.143183	0.0198012	4.79e-13	Intelligence	0.877451
PEF1	1	Wald ratio	467.969	0.102295	0.0147399	3.92e-12	Intelligence	0.977856
IK	4	Inverse variance weighted	227.205	-0.0692135	0.0100144	4.8e-12	Intelligence	NA
EIF3CL	7	Inverse variance weighted	135.292	-0.0808153	0.0117801	6.87e-12	Intelligence	NA
KCNIP2	1	Wald ratio	69.2889	0.254294	0.0371286	7.44e-12	Intelligence	0.974782
NDUFA2	7	Inverse variance weighted	214.218	0.0520971	0.00786993	3.6e-11	Intelligence	NA
IMPDH2	1	Wald ratio	68.96	-0.199537	0.0302055	3.95e-11	Intelligence	0.831088
SND1	2	Inverse variance weighted	249.237	-0.0770394	0.0117506	5.52e-11	Intelligence	NA
ALMS1	6	Inverse variance weighted	245.578	-0.0489653	0.00764396	1.5e-10	Intelligence	NA
GRK6	1	Wald ratio	125.956	0.170901	0.0268544	1.97e-10	Intelligence	0.920849
CELSR3	2	Inverse variance weighted	249.057	-0.0826598	0.0131471	3.23e-10	Intelligence	NA
SREBF1	9	Inverse variance weighted	195.27	0.0439583	0.0072636	1.43e-09	Intelligence	NA
RP13-98N21.3	16	Inverse variance weighted	193.444	0.0361068	0.00601271	1.91e-09	Intelligence	NA
ZMIZ2	11	Inverse variance weighted	312.405	0.0312762	0.00530483	3.73e-09	Intelligence	NA
GCC1	2	Inverse variance weighted	369.604	0.0741601	0.0126092	4.07e-09	Intelligence	NA
LRRC37A2	11	Inverse variance weighted	447.131	-0.025044	0.00426608	4.35e-09	Intelligence	NA
PRR7-AS1	1	Wald ratio	97.7292	-0.181881	0.0314946	7.7e-09	Intelligence	0.83897
ALMS1-IT1	1	Wald ratio	37.8101	-0.303231	0.0525713	8.02e-09	Intelligence	0.809936
ARL6IP4	1	Wald ratio	510.299	-0.0847081	0.0147447	9.19e-09	Intelligence	0.966461
MYO19	1	Wald ratio	455.637	-0.0830215	0.0144612	9.41e-09	Intelligence	0.882229
RP11-73M18.7	2	Inverse variance weighted	173.577	0.0996981	0.0173783	9.64e-09	Intelligence	NA
AP001877.1	1	Wald ratio	109.419	0.154885	0.0270399	1.02e-08	Intelligence	0.918176
TUSC2	1	Wald ratio	63.0371	-0.19929	0.0348714	1.1e-08	Intelligence	0.941124
RP11-73M18.8	5	Inverse variance weighted	278.835	0.0482851	0.00845298	1.12e-08	Intelligence	NA
WDR55	12	Inverse variance weighted	236.417	-0.0365706	0.00643961	1.35e-08	Intelligence	NA
IPO9	1	Wald ratio	334.339	0.0893894	0.0157876	1.5e-08	Intelligence	0.947205
DISP2	1	Wald ratio	550.136	-0.0589674	0.0104441	1.64e-08	Intelligence	0.929658
KANSL1	1	Wald ratio	104.911	-0.131368	0.0232922	1.7e-08	Intelligence	0.981105
MAPT	1	Wald ratio	38.3287	0.217048	0.0384836	1.7e-08	Intelligence	0.970481
KANSL1-AS1	9	Inverse variance weighted	722.478	-0.0301941	0.00539774	2.22e-08	Intelligence	NA
CDC42-IT1	1	Wald ratio	30.27	-0.30433	0.0546472	2.56e-08	Intelligence	0.955072
CRTC2	1	Wald ratio	45.4816	0.244549	0.0442062	3.17e-08	Intelligence	0.912025
RAPSN	1	Wald ratio	108.685	0.15842	0.0288509	4e-08	Intelligence	0.932917
ZNF324B	1	Wald ratio	66.3772	-0.184329	0.0338965	5.39e-08	Intelligence	0.929814
SLC26A6	2	Inverse variance weighted	358.562	0.0702424	0.012981	6.26e-08	Intelligence	NA
CDC14B	1	Wald ratio	42.9106	-0.222246	0.0411719	6.74e-08	Intelligence	0.929973
CEP57	3	Inverse variance weighted	477.808	0.0469769	0.00871782	7.1e-08	Intelligence	NA
JMJD1C	1	Wald ratio	37.6136	-0.267131	0.0495788	7.12e-08	Intelligence	0.866707
RPS26	4	Inverse variance weighted	422.91	0.0372347	0.00693081	7.77e-08	Intelligence	NA
ERBB3	1	Wald ratio	520.042	-0.07137	0.013615	1.59e-07	Intelligence	0.991417
EXT1	2	Inverse variance weighted	460.606	-0.0420238	0.00806891	1.91e-07	Intelligence	NA
CTD-2260A17.2	1	Wald ratio	125.575	0.141443	0.027274	2.15e-07	Intelligence	0.90136
PPP2R4	10	Inverse variance weighted	362.42	-0.0239095	0.00465362	2.78e-07	Intelligence	NA
RABGAP1L	2	Inverse variance weighted	125.73	0.0980986	0.0191652	3.08e-07	Intelligence	NA
MBNL2	3	Inverse variance weighted	101.684	0.103382	0.0202276	3.21e-07	Intelligence	NA
MICU1	5	Inverse variance weighted	166.534	0.0527055	0.0103637	3.67e-07	Intelligence	NA
MAST4	7	Inverse variance weighted	253.778	0.0346622	0.00684458	4.1e-07	Intelligence	NA
RP11-259G18.3	2	Inverse variance weighted	790.58	-0.0323592	0.00639853	4.25e-07	Intelligence	NA
MED27	1	Wald ratio	143.227	-0.132916	0.026367	4.63e-07	Intelligence	0.954141
RP11-524F11.1	2	Inverse variance weighted	81.9608	0.133502	0.0265097	4.75e-07	Intelligence	NA
TAL1	1	Wald ratio	239.462	-0.0976563	0.0194573	5.19e-07	Intelligence	0.985843
GOSR1	1	Wald ratio	50.6772	0.212463	0.0425267	5.85e-07	Intelligence	0.960493
ZNFX1	2	Inverse variance weighted	233.526	-0.0801812	0.0160638	5.99e-07	Intelligence	NA
KIAA1143	5	Inverse variance weighted	244.702	-0.0435993	0.00873959	6.08e-07	Intelligence	NA
NR1H3	10	Inverse variance weighted	446.889	-0.0239586	0.00481704	6.57e-07	Intelligence	NA
TMED4	7	Inverse variance weighted	303.651	0.0324344	0.00654538	7.22e-07	Intelligence	NA
CCDC101	9	Inverse variance weighted	334.111	0.0407233	0.0082533	8.05e-07	Intelligence	NA
RNF4	2	Inverse variance weighted	185.733	-0.0795342	0.0161368	8.28e-07	Intelligence	NA
FAM76B	8	Inverse variance weighted	322.429	-0.0296382	0.00602566	8.71e-07	Intelligence	NA
AC025627.9	6	Inverse variance weighted	78.9884	0.0710879	0.0145028	9.5e-07	Intelligence	NA
PLEKHM1	2	Inverse variance weighted	140.008	-0.0759393	0.0155087	9.75e-07	Intelligence	NA
ARFGEF2	2	Inverse variance weighted	243.151	-0.0822283	0.0169872	1.29e-06	Intelligence	NA
PIGO	3	Inverse variance weighted	272.581	-0.0508052	0.0105041	1.32e-06	Intelligence	NA
DHFRL1	2	Inverse variance weighted	181.502	0.0688413	0.0142508	1.36e-06	Intelligence	NA
THRB	1	Wald ratio	31.067	-0.250759	0.0520679	1.46e-06	Intelligence	0.908732
IFITM4P	5	Inverse variance weighted	573.837	-0.0281618	0.00587682	1.65e-06	Intelligence	NA
FAM215B	3	Inverse variance weighted	239.8	-0.048047	0.0101032	1.98e-06	Intelligence	NA
MON1A	3	Inverse variance weighted	209.664	0.0502702	0.0105833	2.03e-06	Intelligence	NA
BTN2A2	7	Inverse variance weighted	186.227	0.0382901	0.00806343	2.05e-06	Intelligence	NA
DNPH1	9	Inverse variance weighted	234.337	-0.0247289	0.00521768	2.14e-06	Intelligence	NA
L3MBTL2	7	Inverse variance weighted	262.515	-0.0327365	0.00694054	2.4e-06	Intelligence	NA
RP11-738E22.3	4	Inverse variance weighted	336.545	0.0354854	0.00753724	2.5e-06	Intelligence	NA
PBRM1	1	Wald ratio	41.1727	0.175769	0.0373579	2.54e-06	Intelligence	0.994473
GAPT	17	Inverse variance weighted	403.664	0.0161585	0.0034414	2.66e-06	Intelligence	NA
ATF7IP	1	Wald ratio	138.156	0.122897	0.0261872	2.69e-06	Intelligence	0.9715
ZBTB22	1	Wald ratio	427.307	-0.0701071	0.0149546	2.76e-06	Intelligence	0.983212
CTD-2517M22.14	2	Inverse variance weighted	414.668	0.0529015	0.0113112	2.91e-06	Intelligence	NA
RP11-64K12.8	1	Wald ratio	48.5561	-0.175436	0.0375505	2.98e-06	Intelligence	0.956644
KANSL1-AS1	11	Inverse variance weighted	615.58	0.126175	0.01102	2.36e-30	Neuroticism	NA
RP11-259G18.3	2	Inverse variance weighted	790.58	0.175614	0.0165809	3.27e-26	Neuroticism	NA
DND1P1	5	Inverse variance weighted	422.569	0.144111	0.0142196	3.88e-24	Neuroticism	NA
LRRC37A4P	13	Inverse variance weighted	301.392	-0.10693	0.0110298	3.18e-22	Neuroticism	NA
RP11-62H7.2	14	Inverse variance weighted	215.144	-0.193615	0.0204474	2.83e-21	Neuroticism	NA
FDFT1	18	Inverse variance weighted	213.92	-0.145445	0.0182756	1.74e-15	Neuroticism	NA
CTD-2207P18.2	1	Wald ratio	72.679	-0.733222	0.0928893	2.94e-15	Neuroticism	0.921468
AF131215.2	15	Inverse variance weighted	141.795	-0.174687	0.0223073	4.84e-15	Neuroticism	NA
CRHR1-IT1	20	Inverse variance weighted	319.971	0.0593761	0.00769963	1.24e-14	Neuroticism	NA
RP11-173A8.2	1	Wald ratio	32.9752	1.13994	0.149292	2.25e-14	Neuroticism	0.824931
ANKK1	7	Inverse variance weighted	284.933	-0.1684	0.022408	5.68e-14	Neuroticism	NA
RP11-332O19.3	2	Inverse variance weighted	146.719	-0.463758	0.0618818	6.67e-14	Neuroticism	NA
TMX2	1	Wald ratio	298.425	0.284132	0.0401142	1.41e-12	Neuroticism	0.930146
CLP1	1	Wald ratio	164.969	0.381381	0.0540535	1.72e-12	Neuroticism	0.937672
LRRC37A2	12	Inverse variance weighted	414.054	0.133314	0.0189594	2.04e-12	Neuroticism	NA
RP11-707O23.5	9	Inverse variance weighted	348.477	0.121504	0.0183099	3.22e-11	Neuroticism	NA
AF131215.9	17	Inverse variance weighted	137.52	-0.159442	0.024635	9.66e-11	Neuroticism	NA
MAP1LC3B	5	Inverse variance weighted	229.905	-0.135121	0.0214296	2.88e-10	Neuroticism	NA
ZNF165	3	Inverse variance weighted	109.75	-0.236572	0.0384947	7.97e-10	Neuroticism	NA
MAP1LC3A	11	Inverse variance weighted	384.454	-0.0560038	0.00928378	1.62e-09	Neuroticism	NA
IRF4	1	Wald ratio	125.037	0.238333	0.0396667	1.87e-09	Neuroticism	0.999994
PBX2	5	Inverse variance weighted	63.0614	0.211384	0.0355291	2.69e-09	Neuroticism	NA
DENND1B	1	Wald ratio	198.776	-0.322989	0.0544379	2.97e-09	Neuroticism	0.988314
RP11-798G7.5	4	Inverse variance weighted	170.928	-0.260676	0.0443793	4.26e-09	Neuroticism	NA
PRPS1P2	1	Wald ratio	235.512	-0.304353	0.0537651	1.51e-08	Neuroticism	0.875484
RP11-10A14.3	4	Inverse variance weighted	72.154	-0.520642	0.0922535	1.67e-08	Neuroticism	NA
ACTN1	2	Inverse variance weighted	58.2289	0.453732	0.0804322	1.69e-08	Neuroticism	NA
RALGPS1	15	Inverse variance weighted	289.814	0.0719094	0.0127866	1.87e-08	Neuroticism	NA
NEU1	2	Inverse variance weighted	61.1949	0.236555	0.0428275	3.32e-08	Neuroticism	NA
UBA7	23	Inverse variance weighted	236.399	-0.0757298	0.0137244	3.43e-08	Neuroticism	NA
RP11-160H22.5	1	Wald ratio	349.129	-0.235461	0.0429435	4.18e-08	Neuroticism	0.84745
GAPVD1	1	Wald ratio	48.6562	0.646501	0.118271	4.6e-08	Neuroticism	0.87967
STK24	3	Inverse variance weighted	148.749	-0.195521	0.0357783	4.63e-08	Neuroticism	NA
PAFAH1B1	4	Inverse variance weighted	138.528	-0.223561	0.0409403	4.74e-08	Neuroticism	NA
CNNM2	1	Wald ratio	32.0672	1.01108	0.186825	6.23e-08	Neuroticism	0.8668
RP11-259G18.2	2	Inverse variance weighted	346.415	0.25731	0.0485029	1.13e-07	Neuroticism	NA
GNAI2	1	Wald ratio	69.0395	-0.479925	0.0923824	2.05e-07	Neuroticism	0.863812
RPS6KL1	2	Inverse variance weighted	395.691	0.151671	0.0294808	2.68e-07	Neuroticism	NA
TNXA	2	Inverse variance weighted	152.053	0.133607	0.026029	2.85e-07	Neuroticism	NA
NCOA6	2	Inverse variance weighted	216.078	0.190686	0.0372876	3.16e-07	Neuroticism	NA
FBXO31	2	Inverse variance weighted	484.747	-0.129918	0.0256054	3.9e-07	Neuroticism	NA
MMRN1	3	Inverse variance weighted	139.515	-0.19986	0.0397627	5e-07	Neuroticism	NA
MAPT	1	Wald ratio	38.3287	-0.479304	0.0962075	6.29e-07	Neuroticism	0.937279
CADM2	1	Wald ratio	57.9514	-0.46785	0.0955538	9.77e-07	Neuroticism	0.896808
LINC00304	3	Inverse variance weighted	80.8758	0.211131	0.0431437	9.9e-07	Neuroticism	NA
RP5-1115A15.1	1	Wald ratio	98.9786	0.408238	0.0834898	1.01e-06	Neuroticism	0.972458
PCCB	15	Inverse variance weighted	657.424	-0.0896799	0.0183511	1.02e-06	Neuroticism	NA
TEF	13	Inverse variance weighted	222.521	0.0841859	0.017289	1.12e-06	Neuroticism	NA
AC093162.5	3	Inverse variance weighted	175.772	-0.164001	0.0337451	1.17e-06	Neuroticism	NA
RP11-830F9.6	2	Inverse variance weighted	90.5411	0.270841	0.0563219	1.52e-06	Neuroticism	NA
BEND4	1	Wald ratio	68.8166	0.482343	0.100321	1.52e-06	Neuroticism	0.954826
DGKZ	1	Wald ratio	33.7306	-0.714782	0.149151	1.65e-06	Neuroticism	0.920654
CYB561D2	1	Wald ratio	52.9717	-0.481175	0.101324	2.05e-06	Neuroticism	0.954645
NEIL2	9	Inverse variance weighted	273.981	-0.126106	0.026894	2.75e-06	Neuroticism	NA
ITIH4	16	Inverse variance weighted	263.99	-0.0634511	0.0135515	2.84e-06	Neuroticism	NA
FAM120AOS	3	Inverse variance weighted	244.213	-0.225841	0.0483188	2.95e-06	Neuroticism	NA
RP11-332O19.3	2	Inverse variance weighted	146.719	-1.00171	0.0950084	5.45e-26	Schizophrenia	NA
NEU1	2	Inverse variance weighted	61.1949	0.867403	0.0914758	2.49e-21	Schizophrenia	NA
CYP21A1P	8	Inverse variance weighted	145.584	0.327006	0.0373195	1.91e-18	Schizophrenia	NA
PRSS16	2	Inverse variance weighted	341.486	-0.36059	0.0462332	6.22e-15	Schizophrenia	NA
CNNM2	1	Wald ratio	32.0672	2.10093	0.289961	4.31e-13	Schizophrenia	0.860224
BTN3A2	20	Inverse variance weighted	472.158	0.147849	0.021703	9.6e-12	Schizophrenia	NA
RP11-677M14.2	1	Wald ratio	43.5574	-1.3536	0.210153	1.19e-10	Schizophrenia	0.997354
AC013264.2	10	Inverse variance weighted	238.102	0.172882	0.0274446	2.99e-10	Schizophrenia	NA
AC103965.1	8	Inverse variance weighted	160.679	0.203918	0.0324552	3.32e-10	Schizophrenia	NA
CYP21A2	5	Inverse variance weighted	287.774	-0.198055	0.0319151	5.45e-10	Schizophrenia	NA
PCCB	9	Inverse variance weighted	418.8	-0.124481	0.0211813	4.18e-09	Schizophrenia	NA
IK	5	Inverse variance weighted	189.523	0.248331	0.0434089	1.06e-08	Schizophrenia	NA
INO80E	5	Inverse variance weighted	357.214	0.179144	0.031598	1.43e-08	Schizophrenia	NA
HSPE1	1	Wald ratio	117.232	0.684542	0.121083	1.57e-08	Schizophrenia	0.914609
OGFOD2	2	Inverse variance weighted	68.7261	0.791362	0.140075	1.61e-08	Schizophrenia	NA
GID4	2	Inverse variance weighted	215.143	-0.372257	0.0664599	2.13e-08	Schizophrenia	NA
FAM216A	6	Inverse variance weighted	300.201	0.178599	0.0319887	2.36e-08	Schizophrenia	NA
MAPK3	15	Inverse variance weighted	247.549	0.123732	0.0221786	2.42e-08	Schizophrenia	NA
RP11-890B15.3	2	Inverse variance weighted	254.246	0.2936	0.053023	3.07e-08	Schizophrenia	NA
ZNF823	2	Inverse variance weighted	354.371	0.22958	0.0417237	3.75e-08	Schizophrenia	NA
TRMT61A	5	Inverse variance weighted	195.504	0.229093	0.0422937	6.07e-08	Schizophrenia	NA
PBX2	5	Inverse variance weighted	63.0614	0.694026	0.128321	6.36e-08	Schizophrenia	NA
CNPPD1	2	Inverse variance weighted	235.48	-0.331178	0.0622649	1.04e-07	Schizophrenia	NA
AKT3	1	Wald ratio	140.195	-0.588091	0.111368	1.29e-07	Schizophrenia	0.972521
CTC-457L16.2	4	Inverse variance weighted	348.868	0.24517	0.0465538	1.39e-07	Schizophrenia	NA
ITIH3	1	Wald ratio	200.046	-0.504625	0.0982717	2.82e-07	Schizophrenia	0.92734
BAG5	2	Inverse variance weighted	262.012	0.336788	0.0660967	3.48e-07	Schizophrenia	NA
NEK4	1	Wald ratio	50.2312	0.955021	0.187862	3.7e-07	Schizophrenia	0.968371
CTD-2574D22.2	1	Wald ratio	60.8604	-0.812819	0.160416	4.04e-07	Schizophrenia	0.935739
MAPK7	2	Inverse variance weighted	117.763	0.491723	0.0983665	5.77e-07	Schizophrenia	NA
TRIM10	3	Inverse variance weighted	97.8566	0.683732	0.137357	6.43e-07	Schizophrenia	NA
CCHCR1	3	Inverse variance weighted	366.795	-0.198849	0.0400614	6.92e-07	Schizophrenia	NA
ZMYM4	1	Wald ratio	45.4923	1.64962	0.333838	7.76e-07	Schizophrenia	0.987069
GNL3	1	Wald ratio	242.394	0.41366	0.0857259	1.4e-06	Schizophrenia	0.860494
ZBED4	2	Inverse variance weighted	315.793	0.312864	0.0649888	1.48e-06	Schizophrenia	NA
HLA-G	22	Inverse variance weighted	354.221	0.143351	0.0298933	1.62e-06	Schizophrenia	NA
ALG12	1	Wald ratio	412.602	0.388156	0.0810315	1.67e-06	Schizophrenia	0.896688
BAK1	7	Inverse variance weighted	479.522	-0.131208	0.027557	1.92e-06	Schizophrenia	NA
CEP170	3	Inverse variance weighted	202.724	-0.245234	0.0515727	1.98e-06	Schizophrenia	NA
GDPD3	2	Inverse variance weighted	189.974	0.327897	0.0690828	2.07e-06	Schizophrenia	NA
SOWAHC	5	Inverse variance weighted	327.603	0.179424	0.037913	2.22e-06	Schizophrenia	NA
RP11-325F22.2	4	Inverse variance weighted	229.815	0.202778	0.0432528	2.76e-06	Schizophrenia	NA
EGFL8	1	Wald ratio	56.0554	-0.776409	0.16571	2.79e-06	Schizophrenia	0.994917

## Sheet: Table S8
Supplementary Table 8: Comparison of effect estimates for brain-derived associations to identify findings which would have been overlooked using whole blood data
nSNPs - number of SNPs, MR method - Mendelian randomization (MR) method, Beta - MR effect estimate, SE - standard error of the estimate, P - p-value, Coloc PPA - posterior probability of association provided by the coloc method that gene expression and trait share a causal variant, Blood_* columns display corresponding effect estimates using brain data (for loci with a nominal P < 0.05).
Gene	nSNPs	MR Method	Beta	SE	P	Trait	Coloc_PPA	Blood_nSNPs	Blood_Beta	Blood_SE	Blood_P
NEGR1	1	Wald ratio	0.0987143	0.0115517	1.28e-17	Depression	0.977951	6	0.124287	0.0129796	1.0134e-21
EIF3C	1	Wald ratio	-0.0511599	0.00504287	3.49e-24	Intelligence	0.93494	2	-0.12205	0.0132427	3.07192e-20
PRKAR2A	2	Inverse variance weighted	-0.0710646	0.0118714	2.15e-09	Intelligence	NA	3	-0.16235	0.0180855	2.78758e-19
MGAT3	1	Wald ratio	0.0631386	0.00934003	1.38e-11	Intelligence	0.908996	5	-0.0505262	0.00688162	2.10118e-13
LRRC37A2	2	Inverse variance weighted	0.0704234	0.00663236	2.45e-26	Neuroticism	NA	12	0.133314	0.0189594	2.04224e-12
RHEBL1	1	Wald ratio	0.0575754	0.00817136	1.84e-12	Intelligence	0.871678	1	0.257939	0.0377214	8.03064e-12
MRM1	1	Wald ratio	-0.0571454	0.00935889	1.02e-09	Intelligence	0.969391	1	-0.252927	0.0414227	1.02159e-09
PCCB	1	Wald ratio	-0.165218	0.029058	1.3e-08	Schizophrenia	0.939161	9	-0.124481	0.0211813	4.17986e-09
MYO19	1	Wald ratio	-0.0434103	0.00731306	2.92e-09	Intelligence	0.931261	1	-0.0830215	0.0144612	9.41191e-09
FCER1G	1	Wald ratio	-0.0539999	0.0100716	8.25e-08	Alzheimers disease	0.98087	11	-0.0214884	0.00378142	1.32641e-08
INO80E	1	Wald ratio	0.11625	0.0232889	5.99e-07	Schizophrenia	0.945278	5	0.179144	0.031598	1.43252e-08
LMAN2L	1	Wald ratio	-0.309643	0.0611586	4.13e-07	Bipolar disease	0.978057	3	-0.367599	0.0673915	4.90622e-08
CDC14B	1	Wald ratio	-0.0279898	0.00510762	4.25e-08	Intelligence	0.938155	1	-0.222246	0.0411719	6.73879e-08
CNPPD1	1	Wald ratio	-0.251922	0.0488174	2.46e-07	Schizophrenia	0.979263	2	-0.331178	0.0622649	1.04422e-07
PRSS36	1	Wald ratio	-0.016645	0.00309171	7.3e-08	Alzheimers disease	0.983435	1	-0.0653155	0.0123296	1.17434e-07
NEK4	1	Wald ratio	0.24268	0.0477376	3.7e-07	Schizophrenia	0.827009	1	0.955021	0.187862	3.70304e-07
MAPT	1	Wald ratio	-0.0796705	0.00750152	2.39e-26	Neuroticism	0.837373	1	-0.479304	0.0962075	6.29363e-07
SF3B1	1	Wald ratio	0.24708	0.041125	1.88e-09	Schizophrenia	0.941177	1	0.525251	0.10744	1.01454e-06
PCCB	1	Wald ratio	-0.123772	0.0180282	6.63e-12	Neuroticism	0.949838	15	-0.0896799	0.018351	1.02432e-06
GNL3	1	Wald ratio	0.105374	0.0207289	3.71e-07	Schizophrenia	0.835595	1	0.41366	0.0857259	1.39736e-06
ACE	1	Wald ratio	-0.0487018	0.0101779	1.71e-06	Alzheimers disease	0.969595	1	-0.134452	0.0280984	1.70947e-06
NEK4	1	Wald ratio	0.27371	0.0588764	3.34e-06	Bipolar disease	0.86672	1	1.07713	0.231697	3.33723e-06
NMB	1	Wald ratio	0.297678	0.0621883	1.7e-06	Bipolar disease	0.840755	7	0.14938	0.0323412	3.85804e-06
ZNF501	1	Wald ratio	0.0213009	0.00461658	3.95e-06	Intelligence	0.98269	1	0.0451825	0.00979248	3.94992e-06
GNL3	1	Wald ratio	0.124381	0.0257384	1.35e-06	Bipolar disease	0.92857	1	0.482955	0.105729	4.9269e-06
KIAA1279	1	Wald ratio	-0.0500065	0.011005	5.52e-06	Intelligence	0.889597	1	-0.0933914	0.0205256	5.36459e-06
TMEM216	1	Wald ratio	-0.0923985	0.0193524	1.8e-06	Neuroticism	0.931213	1	-0.200879	0.0451249	8.52217e-06
ADD3	1	Wald ratio	0.241054	0.0496373	1.2e-06	Bipolar disease	0.810841	3	0.293667	0.0663917	9.72263e-06
TMEM81	1	Wald ratio	0.124365	0.0243406	3.23e-07	Schizophrenia	0.986627	1	0.350885	0.079426	9.97276e-06
RERE	1	Wald ratio	-0.082747	0.0161998	3.26e-07	Neuroticism	0.954159	14	-0.0618089	0.0146736	2.52845e-05
C1QTNF4	1	Wald ratio	0.0462355	0.00838815	3.55e-08	Intelligence	0.944568	13	0.0399877	0.00949765	2.55059e-05
GATAD2A	1	Wald ratio	-0.187634	0.040905	4.5e-06	Schizophrenia	0.892735	14	0.101311	0.0242263	2.89103e-05
THUMPD3	2	Inverse variance weighted	0.0348037	0.00762106	4.95e-06	Depression	NA	4	0.0325401	0.00779192	2.96515e-05
MCM3AP	1	Wald ratio	-0.201663	0.0387494	1.95e-07	Bipolar disease	0.997892	6	-0.126364	0.0314665	5.92397e-05
RERE	1	Wald ratio	0.121016	0.0263632	4.43e-06	Schizophrenia	0.941259	12	0.126636	0.032251	8.61647e-05
CLCN3	1	Wald ratio	0.28414	0.0569232	5.99e-07	Schizophrenia	0.915237	1	-0.406378	0.105291	0.000113589
CYP2D6	2	Inverse variance weighted	0.0120599	0.00260392	3.63e-06	Intelligence	NA	8	0.0392724	0.0101827	0.000114895
PIDD	1	Wald ratio	0.187893	0.0395153	1.99e-06	ADHD	0.954035	3	0.276585	0.0751136	0.000231203
CTSW	1	Wald ratio	0.0273168	0.00583793	2.88e-06	Alzheimers disease	0.960686	21	0.00863923	0.00243083	0.000379383
ALG5	1	Wald ratio	-0.101469	0.0208491	1.13e-06	Insomnia	0.859553	2	-0.152808	0.0494604	0.00200498
THOC7	1	Wald ratio	-0.190324	0.0321532	3.23e-09	Schizophrenia	0.995904	1	0.442034	0.160364	0.00584352
GGNBP2	1	Wald ratio	0.0357405	0.00585334	1.02e-09	Intelligence	0.970544	3	0.0514557	0.01875	0.00606404
STX1B	1	Wald ratio	-0.091336	0.0160484	1.26e-08	Neuroticism	0.826818	1	-0.166083	0.0628894	0.00826921
FADS1	1	Wald ratio	-0.153543	0.033313	4.04e-06	Bipolar disease	0.936844	12	0.156912	0.0608948	0.00997253
MRPS33	1	Wald ratio	0.296089	0.0628487	2.46e-06	Bipolar disease	0.910795	5	0.176301	0.0691288	0.0107621
PLEKHM1	1	Wald ratio	-0.213685	0.0209689	2.18e-24	Neuroticism	0.81406	2	0.356972	0.140439	0.0110275
RPRD2	2	Inverse variance weighted	-0.0575142	0.0126685	5.63e-06	Bipolar disease	NA	1	-0.325126	0.130057	0.0124238
PTPMT1	2	Inverse variance weighted	0.0340913	0.00697569	1.02e-06	Intelligence	NA	2	0.0662901	0.0281939	0.0187117
CHMP3	1	Wald ratio	-0.116971	0.0256242	5e-06	Neuroticism	0.886577	3	0.15142	0.0674137	0.0246956
C1QTNF4	1	Wald ratio	0.0595176	0.0130648	5.22e-06	Depression	0.810719	10	0.050527	0.0226467	0.0256746
TNFRSF10A	1	Wald ratio	0.11556	0.0196595	4.15e-09	Neuroticism	0.998431	3	0.0436237	0.020112	0.0300797
SPIRE2	1	Wald ratio	-0.247842	0.0503819	8.69e-07	Bipolar disease	0.959993	9	-0.112305	0.0520635	0.0309994
FIBP	1	Wald ratio	-0.0252996	0.00540682	2.88e-06	Alzheimers disease	0.970049	3	-0.030195	0.0152597	0.0478451
TOP3B	1	Wald ratio	0.0660758	0.0134825	9.54e-07	Bipolar disease	0.984922	5	0.102178	0.0537246	0.0571873
TRIOBP	1	Wald ratio	0.0341831	0.00620384	3.59e-08	Intelligence	0.991066	8	0.0140598	0.00753598	0.0620852
ZNF585A	2	Inverse variance weighted	-0.0584143	0.0109784	1.03e-07	Insomnia	NA	1	0.0847422	0.0459211	0.0649814
CUL9	1	Wald ratio	-0.122203	0.0244087	5.54e-07	Neuroticism	0.993842	2	-0.289992	0.193338	0.133635
RPRD2	2	Inverse variance weighted	-0.0468125	0.0102112	4.55e-06	Schizophrenia	NA	1	-0.151699	0.104913	0.14819
SLC25A12	2	Inverse variance weighted	0.0618096	0.013699	6.42e-06	Neuroticism	NA	3	0.0706237	0.0503798	0.160967
SLC7A8	1	Wald ratio	-0.112093	0.0236274	2.09e-06	Neuroticism	0.985592	11	-0.016887	0.0133511	0.205929
DFNA5	2	Inverse variance weighted	0.0363157	0.00733617	7.41e-07	Neuroticism	NA	21	0.0155709	0.0125401	0.21435
FAM134A	1	Wald ratio	-0.174448	0.0344785	4.2e-07	Schizophrenia	0.985325	3	-0.221332	0.185855	0.2337
ELAC2	1	Wald ratio	0.0536121	0.0116105	3.88e-06	Schizophrenia	0.964924	7	0.0438725	0.040073	0.273598
STK4	1	Wald ratio	0.172505	0.0368824	2.91e-06	Bipolar disease	0.801842	1	-0.0700618	0.0665949	0.292772
OSBP2	1	Wald ratio	-0.0561507	0.0110229	3.51e-07	Intelligence	0.855436	2	-0.02777	0.0287527	0.334133
NR1H3	1	Wald ratio	-0.147239	0.0222704	3.81e-11	Neuroticism	0.959767	12	-0.0183228	0.0244588	0.453781
CTSC	1	Wald ratio	0.123763	0.0201101	7.54e-10	Neuroticism	0.979497	13	-0.0155127	0.0213378	0.467224
SLC11A1	1	Wald ratio	0.111524	0.0203506	4.25e-08	Neuroticism	0.999747	13	-0.0085597	0.0124944	0.493292
VIPR2	1	Wald ratio	-0.0739733	0.0156518	2.29e-06	Neuroticism	0.976514	3	0.0396377	0.0592737	0.503672
MED24	1	Wald ratio	0.0821098	0.0171049	1.58e-06	Neuroticism	0.816802	2	-0.0750541	0.119352	0.52945
SERPINA1	1	Wald ratio	0.113411	0.020695	4.25e-08	Neuroticism	0.999747	13	-0.00910608	0.0158287	0.565096
KIFC2	1	Wald ratio	-0.0498277	0.00935204	9.93e-08	Intelligence	0.895148	3	-0.0131888	0.0244986	0.590336
SP100	1	Wald ratio	0.113872	0.0207792	4.25e-08	Neuroticism	0.999768	4	-0.0188856	0.0357454	0.597265
PSEN2	1	Wald ratio	0.0493313	0.0107134	4.13e-06	Depression	0.808791	3	0.0290229	0.0706277	0.681125
PSME4	1	Wald ratio	0.0533832	0.0113751	2.69e-06	Intelligence	0.841628	3	-0.0144148	0.0360344	0.689136
LMOD1	1	Wald ratio	-0.0558331	0.0118676	2.54e-06	Insomnia	0.923663	1	-0.0169374	0.0474671	0.721223
PSEN2	1	Wald ratio	0.0841345	0.0184714	5.24e-06	Neuroticism	0.834242	3	0.0302826	0.118969	0.799077
LRRC37A	2	Inverse variance weighted	0.0691543	0.00875011	2.72e-15	Neuroticism	NA	14	-0.0121752	0.0597835	0.838623
NSF	1	Wald ratio	0.0490024	0.00868836	1.7e-08	Intelligence	0.995958	5	-0.00469194	0.0438807	0.914849
FURIN	1	Wald ratio	-0.252566	0.0474901	1.05e-07	Schizophrenia	0.941972	3	0.0263645	0.265708	0.920961
CR1	1	Wald ratio	0.041999	0.00475964	1.1e-18	Alzheimers disease	0.993739	3	0.00152164	0.0170538	0.928902
SLC12A5	1	Wald ratio	0.0260208	0.00422192	7.13e-10	Depression	0.991059	NA	NA	NA	NA
SLC12A5	1	Wald ratio	0.0435528	0.00727106	2.1e-09	Neuroticism	0.993748	NA	NA	NA	NA
CNTN4	1	Wald ratio	0.351196	0.0609761	8.43e-09	Schizophrenia	0.812153	NA	NA	NA	NA
HAPLN4	1	Wald ratio	0.273791	0.0493015	2.8e-08	Bipolar disease	0.903126	NA	NA	NA	NA
TAOK2	1	Wald ratio	0.234716	0.0441452	1.06e-07	Schizophrenia	0.945045	NA	NA	NA	NA
AC007375.1	1	Wald ratio	0.0321036	0.00651189	8.22e-07	Intelligence	0.994556	NA	NA	NA	NA
ABCB6	1	Wald ratio	-0.258861	0.0528063	9.48e-07	Schizophrenia	0.950377	NA	NA	NA	NA
ST6GAL2	1	Wald ratio	0.152905	0.0313522	1.08e-06	Neuroticism	0.921346	NA	NA	NA	NA
COX6A1	1	Wald ratio	-0.0695739	0.0152458	5.03e-06	Neuroticism	0.879172	NA	NA	NA	NA
PCDHA8	2	Inverse variance weighted	0.105487	0.023312	6.04e-06	Schizophrenia	NA	NA	NA	NA	NA

## Sheet: Table S9
Supplementary Table 9: Evaluating brain-derived effects for associations detected in blood to highlight potential future candidate loci
nSNPs - number of SNPs, MR method - Mendelian randomization (MR) method, Beta - MR effect estimate, SE - standard error of the estimate, P - p-value, Coloc PPA - posterior probability of association provided by the coloc method that gene expression and trait share a causal variant, Brain_* columns display corresponding effect estimates using brain data (for loci with a nominal P < 0.05).
Gene	nSNPs	MR Method	Beta	SE	P	Trait	Coloc_PPA	Brain_nSNPs	Brain_Beta	Brain_SE	Brain_P
HYAL3	18	Inverse variance weighted	-0.12649	0.0262525	1.45e-06	ADHD	NA	2	-0.0524428	0.0127609	3.96284e-05
RP11-196G11.2	10	Inverse variance weighted	-0.0254253	0.00525228	1.29e-06	Alzheimers disease	NA	1	-0.0164005	0.00403969	4.91095e-05
INO80E	6	Inverse variance weighted	0.0283558	0.00546965	2.17e-07	Alzheimers disease	NA	1	0.0166702	0.00412598	5.33819e-05
RIN3	3	Inverse variance weighted	-0.0577701	0.0114078	4.1e-07	Alzheimers disease	NA	1	-0.0200398	0.00604028	0.000907632
B4GALT3	1	Wald ratio	-0.0926946	0.0149461	5.58e-10	Alzheimers disease	0.9988	1	0.134034	0.063936	0.0360487
EDEM2	4	Inverse variance weighted	-0.176425	0.0372896	2.23e-06	Bipolar disease	NA	2	-0.139751	0.0378695	0.000223953
MCHR1	2	Inverse variance weighted	0.368321	0.0673817	4.6e-08	Bipolar disease	NA	1	-0.193498	0.0588283	0.00100473
MAP1LC3A	11	Inverse variance weighted	0.111776	0.0216311	2.37e-07	Bipolar disease	NA	1	0.0386143	0.0127571	0.00247076
AC103965.1	8	Inverse variance weighted	0.193991	0.0397901	1.09e-06	Bipolar disease	NA	2	0.0611188	0.0260394	0.0189167
ZNF197	10	Inverse variance weighted	-0.0392817	0.00803791	1.02e-06	Depression	NA	1	-0.112147	0.0328385	0.000637598
RNF123	1	Wald ratio	0.190191	0.0358609	1.14e-07	Depression	0.900595	1	0.0373261	0.0115469	0.00122687
BTN3A2	25	Inverse variance weighted	0.0337609	0.00651316	2.18e-07	Depression	NA	4	0.0300714	0.00996875	0.00255656
RP11-62H7.2	14	Inverse variance weighted	-0.0493176	0.00891421	3.16e-08	Depression	NA	1	-0.0216002	0.00720007	0.0026998
MARK3	9	Inverse variance weighted	-0.0566144	0.0119014	1.97e-06	Depression	NA	1	0.024585	0.0107706	0.0224534
CGGBP1	9	Inverse variance weighted	0.0540426	0.0104934	2.6e-07	Insomnia	NA	1	0.0483379	0.0117443	3.85752e-05
PIGO	3	Inverse variance weighted	-0.050805199	0.010504137	1.32E-06	Intelligence	NA	1	-0.042393207	0.009729907	1.32E-05
DNPH1	9	Inverse variance weighted	-0.0247289	0.00521768	2.14e-06	Intelligence	NA	1	-0.0266897	0.00664253	5.86942e-05
RP11-738E22.3	4	Inverse variance weighted	0.0354854	0.00753724	2.5e-06	Intelligence	NA	1	0.0173542	0.00433747	6.30754e-05
GCC1	2	Inverse variance weighted	0.0741601	0.0126092	4.07e-09	Intelligence	NA	1	0.0417378	0.0106014	8.25066e-05
MICU1	5	Inverse variance weighted	0.0527055	0.0103637	3.67e-07	Intelligence	NA	1	-0.0457622	0.0117309	9.57962e-05
MARK3	9	Inverse variance weighted	-0.0501691	0.006915	4.01e-13	Intelligence	NA	1	0.025329	0.00676522	0.000181114
WDR55	12	Inverse variance weighted	-0.0365706	0.00643961	1.35e-08	Intelligence	NA	1	-0.0384602	0.0116972	0.00100902
TMED4	7	Inverse variance weighted	0.0324344	0.00654538	7.22e-07	Intelligence	NA	1	0.027934	0.00929894	0.00266455
COL7A1	1	Wald ratio	0.536333	0.0495916	2.92e-27	Intelligence	0.904489	1	0.249086	0.0865785	0.00401476
PPP2R4	10	Inverse variance weighted	-0.0239095	0.00465362	2.78e-07	Intelligence	NA	1	-0.019806	0.00783465	0.0114714
NR1H3	10	Inverse variance weighted	-0.0239586	0.00481704	6.57e-07	Intelligence	NA	1	-0.0172376	0.00836371	0.039303
CRTC2	1	Wald ratio	0.244549	0.0442062	3.17e-08	Intelligence	0.912025	1	0.477895	0.240511	0.0469224
PAFAH1B1	4	Inverse variance weighted	-0.223561	0.0409403	4.74e-08	Neuroticism	NA	1	0.0799804	0.0260154	0.00210965
PRPS1P2	1	Wald ratio	-0.304353	0.0537651	1.51e-08	Neuroticism	0.875484	2	-0.102595	0.0380025	0.00694059
RALGPS1	15	Inverse variance weighted	0.0719094	0.0127866	1.87e-08	Neuroticism	NA	1	-0.0521339	0.023348	0.0255552
NEIL2	9	Inverse variance weighted	-0.126106	0.026894	2.75e-06	Neuroticism	NA	1	-0.0443077	0.0210259	0.0350921
LINC00304	3	Inverse variance weighted	0.211131	0.0431437	9.9e-07	Neuroticism	NA	1	0.0381105	0.0181958	0.036218
OGFOD2	2	Inverse variance weighted	0.791362	0.140075	1.61e-08	Schizophrenia	NA	1	0.159759	0.0390775	4.34626e-05
SOWAHC	5	Inverse variance weighted	0.179424	0.037913	2.22e-06	Schizophrenia	NA	1	0.175598	0.0454426	0.000111471
BTN3A2	20	Inverse variance weighted	0.147849	0.021703	9.6e-12	Schizophrenia	NA	4	0.109637	0.0314637	0.00049295
AC103965.1	8	Inverse variance weighted	0.203918	0.0324552	3.32e-10	Schizophrenia	NA	2	0.082526	0.0252217	0.0010678
CYP21A1P	8	Inverse variance weighted	0.327006	0.0373195	1.91e-18	Schizophrenia	NA	2	0.0972211	0.031147	0.00180014

## Sheet: Table S10
Supplementary Table 10: Multiple-trait colocalization analysis to identify loci where both brain-derived DNA methylation and gene expression share a common causal variant with brain-related traits
nSNPs - number of SNPs, MR method - Mendelian randomization (MR) method, Beta - MR effect estimate, SE - standard error of the estimate, P - p-value, Moloc PPA - posterior probability of association provided by the moloc method that DNA methylation, gene expression and trait share a causal variant
Gene	nSNPs	MR Method	Beta	SE	P	Outcome	CpG	Moloc PPA
NR1H3	1	Wald ratio	-0.147239	0.0222704	3.81e-11	Neuroticism	cg22284030	0.993892
NR1H3	1	Wald ratio	-0.147239	0.0222704	3.81e-11	Neuroticism	cg18809522	0.981345
NR1H3	1	Wald ratio	-0.147239	0.0222704	3.81e-11	Neuroticism	cg03393444	0.977032
NR1H3	1	Wald ratio	-0.147239	0.0222704	3.81e-11	Neuroticism	cg15213689	0.953662
NR1H3	1	Wald ratio	-0.147239	0.0222704	3.81e-11	Neuroticism	cg12123211	0.914555
NR1H3	1	Wald ratio	-0.147239	0.0222704	3.81e-11	Neuroticism	cg26408937	0.873156
PRSS36	1	Wald ratio	-0.016645	0.00309171	7.3e-08	Alzheimers disease	cg02190678	0.876183
NEK4	1	Wald ratio	0.24268	0.0477376	3.7e-07	Schizophrenia	cg03288655	0.988482
NEK4	1	Wald ratio	0.24268	0.0477376	3.7e-07	Schizophrenia	cg05573699	0.986091
NEK4	1	Wald ratio	0.24268	0.0477376	3.7e-07	Schizophrenia	cg24892309	0.9467
NEK4	1	Wald ratio	0.24268	0.0477376	3.7e-07	Schizophrenia	cg19710970	0.853333
NEK4	1	Wald ratio	0.24268	0.0477376	3.7e-07	Schizophrenia	cg00106685	0.838883
CLCN3	1	Wald ratio	0.28414	0.0569232	5.99e-07	Schizophrenia	cg00846720	0.983467
CLCN3	1	Wald ratio	0.28414	0.0569232	5.99e-07	Schizophrenia	cg02013739	0.964927
CLCN3	1	Wald ratio	0.28414	0.0569232	5.99e-07	Schizophrenia	cg07701716	0.911382
CLCN3	1	Wald ratio	0.28414	0.0569232	5.99e-07	Schizophrenia	cg22172309	0.886313
ABCB6	1	Wald ratio	-0.258861	0.0528063	9.48e-07	Schizophrenia	cg21027791	0.880634
VIPR2	1	Wald ratio	-0.0739733	0.0156518	2.29e-06	Neuroticism	cg19418458	0.961352
VIPR2	1	Wald ratio	-0.0739733	0.0156518	2.29e-06	Neuroticism	cg01876288	0.919401
MRPS33	1	Wald ratio	0.296089	0.0628487	2.46e-06	Bipolar disease	cg14094063	0.913726
C1QTNF4	1	Wald ratio	0.0595176	0.0130648	5.22e-06	Depression	cg00214780	0.821285
SLC25A12	2	Inverse variance weighted	0.0618096	0.013699	6.42e-06	Neuroticism	cg10678630	0.962572
SLC25A12	2	Inverse variance weighted	0.0618096	0.013699	6.42e-06	Neuroticism	cg03770593	0.951705
SLC25A12	2	Inverse variance weighted	0.0618096	0.013699	6.42e-06	Neuroticism	cg13293756	0.810831

[truncated: 6 more sheets: Figure 1, Figure 2, Figure 3, Table S11, Table S12, Table S13]
